# Supplementary material for: Alfalfa Responses to Intensive Soil Compaction: Effects on Plant and Root Growth, Phytohormones and Internal Gene Expression
Source: Plants (Basel). 2024 Mar 26;13(7):953. doi: 10.3390/plants13070953 (PMC11013635; doi:10.3390/plants13070953)
Supplement: Supplementary file 1 [file plants-13-00953-s001.zip]

Archive with 12 entries (12 files):
- Figure S1.eps
- Figure S2.eps
- Figure S3.eps
- Figure S4.eps
- Figure S5.eps
- Supplementary figure caption.pdf
- Table S1 soil properties.xlsx
- Table S2 Primers.xlsx
- Table S3 RNA-Seq data quality.xlsx
- Table S4 DEGs.xlsx
- Table S5 GO enrichment results.xlsx
- Table S6 Cluster information of the Gene Ontology Biological Process annotations.xlsx
