# Supplementary material for: Alfalfa Responses to Intensive Soil Compaction: Effects on Plant and Root Growth, Phytohormones and Internal Gene Expression
Source: Plants (Basel). 2024 Mar 26;13(7):953. doi: 10.3390/plants13070953 (PMC11013635; doi:10.3390/plants13070953)
Supplement: Supplementary file 1 [file plants-13-00953-s001.zip › Table S1 soil properties.xlsx]

## Sheet: Sheet1
Table S1 Physicochemical properties of soil used in this study
Parameter	Value
	CK	CP1.3	CP1.4	CP1.5 (CP)
Sand (0.02 mm~0.2 mm) (%)	24.02±0.61
Silt (0.002 mm~0.02 mm) (%)	40.98±0.16
Clay (<0.002 mm) (%)	35.00±0.33
Field moisture capacity (g/kg)	26.18±0.12
pH (H2O, 1:5)	8.26±0.01
Soil conductivity (μs/cm)	92.50±0.28
Cation exchange capacity (cmol+/kg)	14.14±0.40
Organic matter (g/kg)	13.58±0.33
Total N (mg/kg)	841.48±5.41
Total P (mg/kg)	753.10±2.40
Total K (g/kg)	20.53±0.06
bulk density (g/cm3)	1.2	1.3	1.4	1.5
Penetration resistance (MPa)	0.76±0.01	1.16±0.01	1.38±0.04	1.57±0.03
