# Supplementary material for: Alfalfa Responses to Intensive Soil Compaction: Effects on Plant and Root Growth, Phytohormones and Internal Gene Expression
Source: Plants (Basel). 2024 Mar 26;13(7):953. doi: 10.3390/plants13070953 (PMC11013635; doi:10.3390/plants13070953)
Supplement: Supplementary file 1 [file plants-13-00953-s001.zip › Table S2 Primers.xlsx]

## Sheet: Sheet1
Table S2 Primers used in this study
Gene	Forward primer	Reverse Primer
Msa0836840	GTTGGACGGAGACCCAGC	GCCGGAGTTCCCACAGTT
Msa0761570	TTGCGCCGGAATCACTGT	AACCCACCCAAGCCAACC
Msa0771030	CTCCGCAGAGTGTCCGAC	GGGCATGGACATGGTGGG
Msa0816930	CCGTTGTTACGCCGGAGA	CACGTCCCCCAGCTTTGT
Msa0826370	TGCCACTGTTCTTCCTGCA	TTGGTCCCCTGCTTGCAC
Msa1099660	CCACTCGCACCAACAACG	ACCCCTAACAAAGCACGGT
Msa1077970	CGCCGATCTAAGCAACCCT	TCTGGTTCACTCACGGCG
β-Actin	CAAAAGATGGCAGATGCTGAGGAT	CATGACACCAGTATGACGAGGTCG
