# Supplementary material for: Alfalfa Responses to Intensive Soil Compaction: Effects on Plant and Root Growth, Phytohormones and Internal Gene Expression
Source: Plants (Basel). 2024 Mar 26;13(7):953. doi: 10.3390/plants13070953 (PMC11013635; doi:10.3390/plants13070953)
Supplement: Supplementary file 1 [file plants-13-00953-s001.zip › Table S3 RNA-Seq data quality.xlsx]

## Sheet: Sheet1
Table S3 Quality information of RNA-Seq data
Sample	Raw Reads	Clean Reads	Raw Base(G)	Clean Base(G)	Effective(%)	Error(%)	Q20(%)	Q30(%)	GC(%)
CK1	43324656	42219010	6.5	6.33	97.45	0.03	97.69	93.54	40.12
CK2	43086392	42281388	6.46	6.34	98.13	0.03	97.58	93.18	40.73
CK3	42640594	41420146	6.4	6.21	97.14	0.03	97.8	93.76	40.8
CK4	43028092	42005050	6.45	6.3	97.62	0.03	97.76	93.64	40.67
CK5	43200154	42393390	6.48	6.36	98.13	0.03	97.76	93.61	40.55
CP1	42849510	42016862	6.43	6.3	98.06	0.03	97.72	93.55	40.93
CP2	42525306	41692110	6.38	6.25	98.04	0.03	97.59	93.22	40.61
CP3	42747200	42074392	6.41	6.31	98.43	0.03	97.81	93.73	40.69
CP4	42933630	41937440	6.44	6.29	97.68	0.03	97.76	93.68	40.75
CP5	43276448	42207114	6.49	6.33	97.53	0.03	97.78	93.68	40.55
