# Supplementary material for: Alfalfa Responses to Intensive Soil Compaction: Effects on Plant and Root Growth, Phytohormones and Internal Gene Expression
Source: Plants (Basel). 2024 Mar 26;13(7):953. doi: 10.3390/plants13070953 (PMC11013635; doi:10.3390/plants13070953)
Supplement: Supplementary file 1 [file plants-13-00953-s001.zip › Table S4 DEGs.xlsx]

## Sheet: TableS4 DEGs
Table S4 Differentially expressed genes identified in soil-compaction-stressed alfalfa roots Results generated by DESeq2.
GeneID	Normalized Read Count										baseMean	log2FoldChange	lfcSE	p.adj
	CK1	CK2	CK3	CK4	CK5	CP1	CP2	CP3	CP4	CP5
Msa0004810	109.855	43.8252	61.7113	89.4842	72.2613	127.259	102.259	223.89	240.284	164.788	123.562	1.18622	0.331897	0.0421747
Msa0004970	488.028	637.457	1007.64	784.635	955.021	321.497	503.428	144.005	281.142	430.446	555.33	-1.20432	0.339232	0.0444607
Msa0005910	139.992	145.42	90.2643	86.6584	226.549	91.8563	57.0289	44.1474	58.3686	43.9435	98.4228	-1.22016	0.342741	0.0435497
Msa0006920	143.881	86.6543	81.0536	44.2711	90.8149	260.259	171.087	159.772	163.432	195.748	139.697	1.08994	0.308881	0.046356
Msa0009810	33.0537	56.7735	62.6324	46.155	17.5771	17.2231	7.86606	5.25564	10.7009	13.982	27.1219	-1.97057	0.461143	0.00920482
Msa0014280	34.0259	87.6503	46.0532	99.8455	53.7077	31.5756	19.6651	6.30677	12.6465	16.9782	40.8455	-1.87798	0.454133	0.0124446
Msa0019520	22.3599	6.97219	20.2634	21.6646	13.6711	3.82735	1.96651	5.25564	6.80967	1.99743	10.4788	-2.09952	0.580618	0.0393725
Msa0021860	15.5547	8.96424	16.5792	20.7227	13.6711	5.74102	4.91628	0	1.94562	0	8.80947	-2.56733	0.719297	0.0425309
Msa0025810	2.9165	6.97219	4.60532	0	11.718	35.4029	49.1628	66.2211	15.565	29.9614	22.2525	2.90884	0.629777	0.00340857
Msa0027490	4.86084	5.97616	7.36851	7.53551	14.6476	9.56836	12.7823	83.0391	44.7492	36.9524	22.748	2.21013	0.617297	0.0416808
Msa0029990	35.9702	30.8768	134.475	38.6195	52.7312	239.209	80.6271	401.531	191.643	250.677	145.636	1.98995	0.483678	0.0132022
Msa0030020	34.998	49.8013	60.7902	47.0969	95.6974	69.849	110.125	230.197	143.003	376.515	121.807	1.68847	0.450834	0.0297681
Msa0033710	66.1074	133.468	104.08	80.0648	126.945	149.266	214.35	421.502	252.93	813.953	236.267	1.85864	0.436889	0.00951698
Msa0036470	58.3301	64.7417	89.3432	86.6584	78.1203	59.3238	98.3257	418.349	263.631	409.473	162.63	1.72696	0.479309	0.0404955
Msa0038010	135.131	166.336	196.187	113.975	157.217	76.5469	56.0456	19.9714	56.423	92.8805	107.071	-1.34752	0.356448	0.0277262
Msa0040120	73.8847	75.698	73.6851	63.1099	32.2246	13.3957	14.7489	39.9429	19.4562	25.9666	43.2113	-1.49341	0.386289	0.0229976
Msa0040660	45.6919	20.9166	23.0266	16.9549	42.9662	51.6692	59.9787	193.408	91.4441	71.9075	61.7963	1.64675	0.44563	0.0333487
Msa0041270	1316.31	1346.63	2915.17	1148.22	1505.77	1007.55	871.166	475.11	596.332	788.985	1197.12	-1.1385	0.313919	0.0386944
Msa0046930	197.35	139.444	138.16	121.51	371.071	336.806	499.495	724.227	501.97	567.27	359.73	1.44265	0.345358	0.0111705
Msa0052800	49.5805	44.8212	70.9219	58.4002	111.321	110.993	108.158	199.714	165.378	230.703	114.999	1.28182	0.335506	0.0251479
Msa0053860	59.3022	129.483	88.4221	120.568	136.711	43.0576	27.5312	49.403	29.1843	21.9717	70.5634	-1.64378	0.333807	0.00125336
Msa0055770	6.80517	37.849	3.68426	17.8968	5.85902	0	0	0	0	2.99614	7.50904	-4.59372	1.21921	0.0283311
Msa0059580	42.7754	79.6821	157.502	96.0778	39.0602	39.2303	31.4642	9.46015	17.5106	13.982	52.6745	-1.89257	0.493626	0.0245938
Msa0061800	7.77734	60.7576	49.7375	80.0648	75.1908	13.3957	9.83257	4.20451	1.94562	6.991	30.9897	-2.90763	0.618048	0.00248205
Msa0066670	59.3022	13.9444	43.29	26.3743	32.2246	18.1799	4.91628	10.5113	5.83686	7.98972	22.257	-1.8837	0.510474	0.033732
Msa0068330	0	0	0	1.88388	6.83553	13.3957	8.84931	37.8406	63.2326	53.9306	18.5968	4.35014	0.924511	0.00248205
Msa0070990	60.2744	36.853	41.4479	157.304	81.0498	114.82	152.405	329.003	273.359	298.616	154.513	1.63134	0.440502	0.0327877
Msa0072150	980.917	1055.79	241.319	571.757	421.85	262.173	163.221	147.158	239.311	290.626	437.412	-1.56896	0.394079	0.0175906
Msa0074620	277.068	355.581	279.082	256.207	177.724	93.77	89.4764	13.6647	82.6888	93.8792	171.914	-1.84811	0.414823	0.00565065
Msa0074670	454.974	404.387	220.134	389.963	503.876	673.613	580.122	1955.1	914.441	1003.71	710.032	1.37746	0.355692	0.0225244
Msa0081250	69.0239	87.6503	80.1326	79.1229	123.039	273.655	203.534	464.599	286.006	146.811	181.357	1.64672	0.324668	0.000709486
Msa0081370	57.3579	49.8013	128.949	122.452	96.6739	31.5756	38.347	17.8692	22.3746	35.9537	60.1354	-1.63908	0.368557	0.00581427
Msa0084870	225.543	163.348	233.95	203.459	456.027	510.951	542.758	891.357	601.196	646.168	447.476	1.31581	0.303102	0.00784505
Msa0087120	11.666	13.9444	13.816	21.6646	20.5066	5.74102	3.93303	2.10226	2.91843	6.991	10.3283	-1.90732	0.524109	0.0377335
Msa0089410	66.1074	59.7616	93.0275	120.568	57.6137	105.252	37.3638	753.659	413.444	355.542	206.234	2.06777	0.592968	0.049971
Msa0095320	1535.05	879.491	1228.7	1185.9	852.488	1234.32	1805.26	3041.97	2857.14	3500.5	1812.08	1.13045	0.309353	0.0362892
Msa0097510	193.461	398.411	288.293	207.227	405.249	189.454	90.4596	139.8	116.737	103.866	213.296	-1.22066	0.305401	0.0171093
Msa0098350	394.7	492.037	956.985	655.589	1170.83	310.015	346.106	120.88	236.393	330.575	501.411	-1.44914	0.367685	0.0197088
Msa0099160	91.3838	105.579	65.3955	52.7486	100.58	28.7051	36.3805	31.5338	39.8852	27.964	58.0155	-1.33624	0.287815	0.00313327
Msa0104200	46.664	65.7378	73.6851	67.8196	54.6842	26.7914	39.3303	18.9203	23.3474	27.964	44.4944	-1.17724	0.288628	0.0143297
Msa0109940	130.27	93.6265	60.7902	56.5163	113.274	266.957	166.17	235.453	182.888	136.824	144.277	1.12156	0.307597	0.0369021
Msa0121530	3.88867	7.96821	5.52638	2.82582	17.5771	42.1008	51.1294	77.7835	28.2115	84.8908	32.1902	2.91373	0.519799	6.62235e-05
Msa0125100	11.666	8.96424	2.76319	3.76776	0.976504	0.956836	0	1154.14	201.372	292.623	167.723	5.87375	1.55855	0.0283311
Msa0125260	87.4951	163.348	181.45	155.42	125.969	59.3238	82.5936	23.1248	79.7704	33.9563	99.2451	-1.35483	0.373109	0.0383452
Msa0125720	19.4434	46.8132	38.6847	28.2582	52.7312	20.0936	11.7991	1.05113	3.89124	1.99743	22.4763	-2.25197	0.640717	0.0473336
Msa0126240	2.9165	18.9245	20.2634	3.76776	1.95301	0.956836	0	0	0	0	4.8782	-5.13543	1.31486	0.0211124
Msa0126280	37.9145	31.8728	72.7641	46.155	65.4258	21.0504	31.4642	14.7158	11.6737	19.9743	35.3011	-1.36171	0.379907	0.0415728
Msa0130610	61.2466	68.7258	105.001	75.3551	92.7679	66.0217	131.756	432.014	336.592	316.593	168.607	1.66973	0.44333	0.0283783
Msa0131120	132.215	229.086	217.371	205.343	363.259	131.087	93.4094	81.988	106.036	88.8856	164.868	-1.19341	0.288256	0.0122477
Msa0131150	1035.36	1437.27	1676.34	1062.51	1709.86	1615.14	2410.95	4883.54	3470.01	4140.67	2344.16	1.25508	0.313256	0.0168009
Msa0135230	45.6919	29.8808	27.6319	24.4904	19.5301	109.079	69.8112	321.645	47.6677	59.9229	75.5351	2.0457	0.520599	0.0202217
Msa0141990	12.6382	26.8927	35.9215	42.3872	17.5771	10.5252	4.91628	1.05113	10.7009	5.99229	16.8603	-2.02199	0.559168	0.0393725
Msa0143150	372.34	226.098	400.663	279.756	342.753	338.72	483.762	1559.87	748.091	1053.64	580.57	1.36726	0.38462	0.0440368
Msa0144010	283.873	53.7854	11.9738	12.2452	7.81203	4.78418	9.83257	1.05113	14.5921	3.99486	40.3944	-3.42908	0.921099	0.0313528
Msa0150400	4.86084	7.96821	6.44745	3.76776	33.2011	0.956836	1.96651	0	0	0	5.91687	-4.24765	1.18568	0.0416808
Msa0155640	48.6084	40.8371	103.159	47.0969	73.2378	19.1367	20.6484	23.1248	36.9668	5.99229	41.8808	-1.56375	0.444814	0.0472826
Msa0158860	148.742	61.7536	156.581	227.949	111.321	211.461	261.546	414.145	400.798	589.242	258.354	1.40955	0.375554	0.0292974
Msa0164970	21.3877	43.8252	18.4213	29.2001	26.3656	7.65469	0	0	3.89124	1.99743	15.2743	-3.34258	0.678141	0.00124574
Msa0165400	8.74951	5.97616	7.36851	7.53551	14.6476	18.1799	10.8158	85.1414	52.5317	41.946	25.2892	2.23518	0.569967	0.0204338
Msa0166190	47.6362	43.8252	73.6851	62.168	30.2716	21.0504	19.6651	2.10226	6.80967	8.98843	31.6202	-2.13091	0.503961	0.00996591
Msa0166320	36.9424	80.6781	110.528	89.4842	89.8384	35.4029	25.5647	1.05113	18.4834	9.98715	49.796	-2.1673	0.563548	0.0240068
Msa0166900	159.435	150.4	193.423	69.7035	72.2613	43.0576	38.347	52.5564	27.2387	63.9177	87.0341	-1.52011	0.370939	0.0138573
Msa0168450	0.972168	1.99205	4.60532	1.88388	4.88252	31.5756	5.89954	13.6647	4.86405	141.817	21.2157	3.78423	0.913842	0.0122477
Msa0168460	49.5805	54.7815	25.7898	22.6065	70.3083	34.4461	112.091	225.993	145.921	211.728	95.3246	1.71131	0.482877	0.0451339
Msa0170060	33.0537	24.9007	28.553	17.8968	8.78853	5.74102	5.89954	7.3579	6.80967	5.99229	14.4993	-1.83359	0.487228	0.0286069
Msa0170330	325.676	232.074	152.897	179.91	172.841	116.734	103.242	38.8917	99.2266	52.9319	147.442	-1.36993	0.35124	0.0213009
Msa0170610	33.0537	24.9007	12.8949	7.53551	23.4361	0.956836	6.8828	3.15338	1.94562	2.99614	11.7756	-2.67716	0.646363	0.0122477
Msa0170990	268.318	274.903	235.792	254.323	166.982	97.5973	83.5768	12.6135	47.6677	112.855	155.463	-1.75942	0.441326	0.0174155
Msa0173670	68.0517	129.483	96.7117	107.381	121.086	51.6692	55.0624	22.0737	42.8036	50.9345	74.5258	-1.22971	0.302313	0.0146367
Msa0173780	72.9126	62.7497	57.106	75.3551	123.039	265.044	200.584	459.343	276.278	149.807	174.222	1.78825	0.341714	0.000394692
Msa0174960	29.165	38.845	91.1853	18.8388	37.1071	10.5252	7.86606	0	5.83686	13.982	25.3351	-2.4895	0.623827	0.0172861
Msa0176440	13.6103	7.96821	12.8949	18.8388	20.5066	3.82735	0.983257	0	4.86405	1.99743	8.54909	-2.64535	0.678214	0.0213009
Msa0180820	18.4712	27.8887	23.0266	46.155	42.9662	3.82735	10.8158	2.10226	9.7281	11.9846	19.6966	-2.04017	0.505321	0.0154787
Msa0180940	82.6342	69.7219	46.0532	50.8647	166.982	139.698	294.977	220.737	313.245	308.603	169.352	1.61816	0.384725	0.0102136
Msa0180970	303.316	313.748	298.425	301.42	394.508	164.576	251.714	87.2437	97.281	75.9023	228.813	-1.25115	0.336305	0.0313675
Msa0182290	65.1352	137.452	138.16	96.0778	86.9088	45.9281	50.1461	23.1248	51.5589	32.9576	72.7449	-1.36041	0.322833	0.0100045
Msa0182760	5.83301	9.96027	18.4213	24.4904	19.5301	57.4102	83.5768	27.3293	49.6133	64.9165	36.1081	1.85243	0.435523	0.00951698
Msa0183450	51.5249	105.579	58.027	61.226	107.415	27.7483	15.7321	31.5338	33.0755	27.964	51.9826	-1.49578	0.338911	0.00634055
Msa0184270	68.0517	71.7139	107.764	82.8906	64.4493	34.4461	18.6819	45.1985	19.4562	9.98715	52.264	-1.63042	0.386175	0.00996591
Msa0185810	5.83301	25.8967	31.3162	16.9549	24.4126	4.78418	0.983257	1.05113	3.89124	8.98843	12.4112	-2.40263	0.666533	0.0403643
Msa0189050	34.998	5.97616	24.8687	50.8647	20.5066	39.2303	28.5145	402.582	147.867	228.706	98.4114	2.6246	0.671698	0.0210602
Msa0189900	201.239	96.6146	129.87	179.91	173.818	244.95	346.106	283.805	413.444	289.627	235.938	1.01377	0.254786	0.017717
Msa0193850	143.881	137.452	172.239	159.188	205.066	287.051	387.403	1019.59	416.362	416.464	334.47	1.6271	0.34139	0.00210428
Msa0194110	21.3877	45.8172	41.4479	22.6065	29.2951	6.69785	15.7321	0	1.94562	6.991	19.1921	-2.35064	0.63117	0.0312336
Msa0194620	1.94434	10.9563	1.84213	5.65163	7.81203	20.0936	31.4642	36.7895	27.2387	29.9614	17.3754	2.37446	0.497667	0.00210428
Msa0198000	12.6382	11.9523	4.60532	8.47745	40.0367	45.9281	73.7443	52.5564	44.7492	68.9113	36.3599	1.88213	0.501747	0.0294232
Msa0199140	0.972168	0	0.921064	0.941939	0	49.7555	37.3638	2.10226	0.97281	20.973	11.4002	5.27922	1.2443	0.00979096
Msa0199960	623.159	417.335	487.243	337.214	569.302	858.282	506.377	1648.17	1097.33	1315.31	785.972	1.1562	0.318199	0.0381727
Msa0211200	437.475	863.555	361.978	470.969	810.498	819.052	887.881	1962.46	1333.72	1884.57	983.216	1.22607	0.347186	0.0461803
Msa0213430	299.428	307.772	302.109	247.73	385.719	411.44	452.298	975.447	536.991	971.749	489.068	1.11762	0.297898	0.0294208
Msa0216950	29.165	32.8689	24.8687	33.9098	33.2011	97.5973	60.9619	108.266	55.4501	59.9229	53.6212	1.31119	0.296542	0.00620102
Msa0217480	158.463	263.947	143.686	194.039	101.556	62.1944	52.1126	27.3293	64.2054	47.9383	111.547	-1.76166	0.326264	0.000173148
Msa0224820	2.9165	7.96821	19.3423	6.59357	1.95301	11.482	22.6149	254.373	91.4441	137.823	55.651	3.73491	0.769712	0.00159584
Msa0224830	5.83301	9.96027	8.28958	9.41939	2.92951	22.9641	33.4307	213.379	143.003	124.839	57.4048	3.88193	0.609892	1.4724e-06
Msa0224870	225.543	826.702	599.613	355.111	761.673	254.518	209.434	49.403	194.562	190.755	366.731	-1.62286	0.442766	0.0356885
Msa0229390	87.4951	57.7695	38.6847	19.7807	390.602	168.403	463.114	865.079	729.607	823.94	364.447	2.35975	0.670426	0.0471819
Msa0235710	295.539	215.142	213.687	200.633	316.387	468.85	335.291	1662.89	598.278	399.486	470.618	1.48068	0.421152	0.0472826
Msa0238120	90.4116	105.579	32.2372	42.3872	55.6607	8.61153	9.83257	37.8406	17.5106	11.9846	41.2055	-1.93137	0.493415	0.020752
Msa0244280	1199.65	567.735	807.773	407.86	653.281	451.627	328.408	184.999	158.568	353.545	511.345	-1.29946	0.364327	0.0427501
Msa0244480	1.94434	0	2.76319	3.76776	1.95301	11.482	9.83257	18.9203	6.80967	10.9859	6.84587	2.46174	0.693108	0.0443143
Msa0249380	64.1631	104.583	93.9485	97.0197	140.617	54.5397	41.2968	32.585	52.5317	54.9293	73.6213	-1.08316	0.281156	0.0236414
Msa0250390	178.879	199.205	188.818	272.22	271.468	125.346	144.539	33.6361	34.0483	40.9473	148.911	-1.552	0.441398	0.0472826
Msa0251310	127.354	15.9364	16.5792	35.7937	13.6711	8.61153	6.8828	6.30677	7.78248	10.9859	24.9904	-2.36642	0.657925	0.0407191
Msa0252880	674.684	434.268	723.956	528.428	508.759	348.288	139.622	254.373	275.305	312.598	420.028	-1.10946	0.271079	0.0138772
Msa0253060	69.9961	29.8808	89.3432	35.7937	76.1673	29.6619	22.6149	6.30677	6.80967	17.9769	38.4551	-1.85042	0.494592	0.0299962
Msa0254370	51.5249	20.9166	48.8164	28.2582	108.392	7.65469	3.93303	0	12.6465	0	28.2142	-3.40317	0.766497	0.00596951
Msa0255490	33.0537	17.9285	21.1845	18.8388	37.1071	115.777	28.5145	188.152	95.3353	38.9499	59.4841	1.86502	0.500557	0.0311528
Msa0259940	1.94434	0.996027	7.36851	3.76776	19.5301	4.78418	21.6317	140.851	48.6405	39.9486	28.9463	2.92731	0.832714	0.0472826
Msa0261720	145.825	171.317	262.503	134.697	233.384	102.381	85.5434	45.1985	90.4713	74.9036	134.622	-1.24876	0.29364	0.00951698
Msa0262450	109.855	177.293	145.528	153.536	128.899	267.914	311.692	427.809	249.039	191.753	216.332	1.01769	0.256566	0.0184302
Msa0263260	6.80517	3.98411	11.0528	3.76776	3.90602	34.4461	21.6317	8.40903	20.429	29.9614	14.4393	1.95755	0.538139	0.0378632
Msa0264350	29.165	25.8967	27.6319	21.6646	119.133	171.274	116.024	242.811	93.3897	135.825	98.2815	1.76493	0.493218	0.0418687
Msa0265910	22.3599	18.9245	31.3162	10.3613	7.81203	25.8346	16.7154	256.475	92.4169	197.746	67.9962	2.69711	0.669264	0.0157512
Msa0266160	5.83301	10.9563	107.764	0.941939	52.7312	1.91367	1.96651	0	7.78248	0.998715	19.0888	-3.80908	1.06379	0.0416808
Msa0266640	36.9424	126.495	408.952	187.446	70.3083	61.2375	35.3973	6.30677	16.5378	14.9807	96.4604	-2.62469	0.651715	0.0158542
Msa0266650	35.9702	119.523	274.477	198.749	59.5667	57.4102	22.6149	8.40903	33.0755	12.9833	82.2779	-2.35372	0.596048	0.0196081
Msa0267790	51.5249	146.416	59.8692	101.729	157.217	11.482	23.5982	4.20451	40.858	29.9614	62.6861	-2.2286	0.522487	0.00936883
Msa0275540	25.2764	41.8331	60.7902	47.0969	76.1673	94.7268	98.3257	161.874	102.145	215.722	92.3958	1.42068	0.361175	0.0201492
Msa0278460	136.103	176.297	213.687	261.859	151.358	117.691	98.3257	47.3008	63.2326	95.8766	136.173	-1.15214	0.304853	0.0277262
Msa0279350	25.2764	17.9285	40.5268	33.9098	59.5667	6.69785	14.7489	1.05113	0.97281	0.998715	20.1678	-2.85089	0.699433	0.0143623
Msa0283050	72.9126	34.8609	44.2111	21.6646	35.1541	24.8777	90.4596	249.117	152.731	606.22	133.221	2.4276	0.63145	0.0240068
Msa0284860	13.6103	20.9166	6.44745	6.59357	17.5771	39.2303	37.3638	54.6587	85.6072	34.955	31.696	1.95549	0.441346	0.00609653
Msa0292170	17.499	25.8967	41.4479	39.5614	43.9427	57.4102	55.0624	100.908	97.281	71.9075	55.0917	1.18227	0.334478	0.0457635
Msa0292790	323.732	284.864	294.74	275.046	385.719	460.238	553.574	639.086	740.308	747.039	470.435	1.00556	0.19943	0.000763302
Msa0296190	62.2187	61.7536	46.0532	51.8066	46.8722	186.583	100.292	225.993	122.574	68.9113	97.3058	1.39031	0.339879	0.0138812
Msa0298260	15.5547	35.857	21.1845	15.071	34.1776	3.82735	13.7656	2.10226	1.94562	2.99614	14.6482	-2.30164	0.61178	0.0286096
Msa0301750	171.101	154.384	151.976	143.175	280.257	276.526	492.612	425.707	294.761	315.594	270.609	1.0028	0.269603	0.0313675
Msa0302460	743.708	411.359	529.612	495.46	576.137	968.318	839.701	1893.08	1405.71	1113.57	897.665	1.17417	0.268889	0.00731139
Msa0305940	180.823	145.42	112.37	160.13	142.57	8.61153	10.8158	25.2271	10.7009	87.8869	88.4554	-2.3728	0.567885	0.0111705
Msa0306790	15.5547	16.9325	11.9738	26.3743	25.3891	5.74102	7.86606	1.05113	2.91843	5.99229	11.9793	-2.02222	0.540716	0.0301079
Msa0306890	58.3301	23.9046	48.8164	34.8517	99.6034	38.2735	74.7275	810.42	272.387	291.625	175.294	2.48579	0.653538	0.0260222
Msa0312820	119.577	71.7139	93.9485	58.4002	127.922	139.698	166.17	366.844	188.725	217.72	155.072	1.19396	0.332013	0.0407197
Msa0313550	12.6382	15.9364	22.1055	22.6065	27.3421	34.4461	43.2633	58.8632	43.7764	43.9435	32.4921	1.15343	0.317803	0.0384873
Msa0315330	77.7734	119.523	66.3166	104.555	113.274	31.5756	33.4307	5.25564	7.78248	11.9846	57.1472	-2.41499	0.472967	0.000649428
Msa0318410	254.708	145.42	236.713	122.452	128.899	303.317	299.893	366.844	521.426	471.393	285.107	1.14381	0.291673	0.0204338
Msa0319940	502.611	208.17	290.135	371.124	579.067	792.26	585.038	1306.55	961.136	689.113	628.521	1.15139	0.325568	0.0456619
Msa0320660	17.499	11.9523	11.0528	15.071	15.6241	36.3598	23.5982	39.9429	39.8852	35.9537	24.6939	1.30385	0.33056	0.0197088
Msa0321450	161.38	85.6583	124.344	55.5744	118.157	104.295	151.422	1033.26	327.837	980.738	314.266	2.25239	0.574025	0.0204338
Msa0325840	42.7754	64.7417	40.5268	81.0067	50.7782	107.166	161.254	214.43	141.057	97.874	100.161	1.36655	0.308656	0.00612959
Msa0331300	94.3003	89.6424	98.5538	94.1939	102.533	26.7914	51.1294	26.2782	46.6949	40.9473	67.1064	-1.31963	0.254777	0.000485292
Msa0333520	808.843	602.596	967.117	906.145	1422.77	1398.89	1630.24	6686.23	6122.86	5851.47	2639.72	2.20396	0.445928	0.00118472
Msa0333740	52.497	17.9285	68.1587	62.168	36.1306	92.8131	79.6438	481.417	248.066	377.514	151.634	2.43211	0.518805	0.00266119
Msa0333750	0	0	0.921064	2.82582	0.976504	6.69785	17.6986	24.176	3.89124	7.98972	6.51768	3.65944	0.96809	0.0277262
Msa0334220	89.4394	103.587	111.449	121.51	119.133	115.777	143.556	400.48	365.776	258.667	182.937	1.23583	0.35356	0.0490588
Msa0334520	32.0815	45.8172	17.5002	36.7356	20.5066	191.367	36.3805	133.493	115.764	40.9473	67.0594	1.76365	0.488384	0.0397736
Msa0334760	367.479	345.621	308.556	243.02	1037.05	905.167	1232.02	1017.49	1182.94	1733.77	837.311	1.39941	0.390875	0.0416808
Msa0335980	168.185	102.591	92.1064	141.291	196.277	259.303	272.362	399.429	247.094	638.179	251.682	1.37472	0.338333	0.0148093
Msa0338610	54.4414	56.7735	44.2111	65.9357	81.0498	67.9354	104.225	369.997	324.918	152.803	132.229	1.75365	0.446089	0.0201984
Msa0339780	7.77734	14.9404	5.52638	16.9549	28.3186	13.3957	30.481	222.839	92.4169	62.919	49.5569	2.5215	0.666974	0.0277262
Msa0342350	63.1909	98.6066	65.3955	124.336	45.8957	156.921	150.438	230.197	179.97	375.517	149.047	1.45929	0.356255	0.0138573
Msa0344790	83.6064	77.6901	65.3955	42.3872	138.664	24.8777	37.3638	18.9203	22.3746	37.9512	54.923	-1.52572	0.37273	0.0138772
Msa0346800	39.8589	79.6821	28.553	79.1229	46.8722	186.583	117.991	368.946	132.302	86.8882	116.68	1.70355	0.437397	0.0214744
Msa0347310	27.2207	279.883	287.372	341.924	201.16	42.1008	37.3638	17.8692	52.5317	53.9306	134.136	-2.48007	0.525335	0.00246389
Msa0351530	19.4434	42.8291	22.1055	25.4323	42.9662	0	0	2.10226	1.94562	0	15.6824	-5.26189	0.854411	4.68372e-06
Msa0351890	36.9424	30.8768	24.8687	56.5163	60.5432	16.2662	19.6651	12.6135	12.6465	21.9717	29.2911	-1.33363	0.37731	0.0457635
Msa0355810	38.8867	3.98411	0	9.41939	3.90602	0	0	0	0	0	5.61962	-5.94421	1.57102	0.0276943
Msa0356710	153.602	258.967	87.5011	162.013	293.928	95.6836	17.6986	31.5338	24.3202	28.9627	115.421	-2.26853	0.480962	0.00248205
Msa0364500	33.0537	25.8967	12.8949	81.9487	23.4361	12.4389	4.91628	5.25564	4.86405	11.9846	21.6689	-2.16543	0.575381	0.0286069
Msa0365670	6.80517	16.9325	3.68426	7.53551	9.76504	68.8922	36.3805	37.8406	13.6193	42.9447	24.44	2.16404	0.517002	0.0109106
Msa0366050	57.3579	74.702	23.0266	45.2131	35.1541	19.1367	4.91628	13.6647	13.6193	22.9704	30.9761	-1.66249	0.453666	0.03571
Msa0378040	54.4414	25.8967	32.2372	19.7807	26.3656	118.648	56.0456	139.8	63.2326	48.937	58.5385	1.42632	0.406111	0.0474925
Msa0383340	8.74951	3.98411	2.76319	3.76776	48.8252	52.626	73.7443	223.89	42.8036	99.8715	56.1025	2.85716	0.74063	0.0233431
Msa0383550	153.602	184.265	124.344	143.175	162.1	256.432	366.755	584.427	343.402	498.359	281.686	1.41696	0.257775	0.000103385
Msa0386370	250.819	232.074	266.187	265.627	292.951	623.857	336.274	2132.74	812.296	643.172	585.6	1.79819	0.415326	0.00796025
Msa0387100	9.72168	19.9205	16.5792	21.6646	11.718	3.82735	1.96651	0	3.89124	4.99357	9.42827	-2.42868	0.617534	0.0201492
Msa0398970	22.3599	75.698	56.1849	71.5874	39.0602	24.8777	17.6986	4.20451	5.83686	7.98972	32.5498	-2.12325	0.526476	0.0156939
Msa0398990	102.078	87.6503	28.553	89.4842	54.6842	67.9354	26.5479	849.312	320.054	755.028	238.133	2.47775	0.702958	0.0466977
Msa0399950	13.6103	59.7616	18.4213	24.4904	34.1776	66.9785	171.087	176.59	97.281	64.9165	72.7313	1.94018	0.456654	0.00961436
Msa0401010	34.998	19.9205	22.1055	41.4453	18.5536	10.5252	10.8158	1.05113	0.97281	5.99229	16.638	-2.21647	0.600127	0.0334261
Msa0401660	24.3042	35.857	7.36851	1.88388	27.3421	1.91367	0	2.10226	3.89124	3.99486	10.8658	-3.02149	0.845782	0.0423165
Msa0403780	108.883	145.42	201.713	123.394	132.805	68.8922	44.2466	68.3233	70.0423	57.9255	102.164	-1.20328	0.251245	0.00201115
Msa0404270	19.4434	16.9325	28.553	26.3743	34.1776	40.1871	39.3303	75.6812	77.8248	125.838	48.4342	1.51452	0.3963	0.0251479
Msa0414870	59.3022	32.8689	42.3689	53.6905	24.4126	101.425	104.225	111.42	98.2538	59.9229	68.7889	1.15928	0.307297	0.0281491
Msa0416150	43.7475	77.6901	31.3162	44.2711	45.8957	14.3525	23.5982	23.1248	21.4018	9.98715	33.5385	-1.39331	0.371766	0.0295782
Msa0420140	18.4712	94.6225	105.001	110.207	112.298	25.8346	38.347	4.20451	4.86405	10.9859	52.4836	-2.38486	0.620268	0.0240068
Msa0422470	62.2187	67.7298	51.5796	46.155	61.5197	210.504	103.242	264.884	91.4441	76.901	103.618	1.36899	0.37532	0.0367721
Msa0433400	101.105	17.9285	34.0794	109.265	85.9323	14.3525	5.89954	16.8181	33.0755	13.982	43.2438	-2.04942	0.553319	0.032784
Msa0433570	10.6938	13.9444	29.474	30.142	14.6476	2.87051	1.96651	6.30677	0	0	11.0046	-3.16752	0.750592	0.00996591
Msa0433670	25.2764	24.9007	22.1055	11.3033	32.2246	41.144	52.1126	85.1414	54.4773	58.9242	40.761	1.33342	0.34095	0.0208301
Msa0435250	5.83301	28.8848	16.5792	16.013	3.90602	1.91367	0	0	1.94562	3.99486	7.90701	-3.17287	0.88827	0.0423304
Msa0441260	7.77734	29.8808	44.2111	37.6776	38.0836	7.65469	11.7991	0	1.94562	3.99486	18.3025	-2.62776	0.687335	0.0251479
Msa0441700	104.994	520.922	669.614	339.098	304.669	52.626	43.2633	86.1925	89.4985	61.9203	227.28	-2.54025	0.430062	1.60758e-05
Msa0443890	42.7754	29.8808	46.0532	30.142	18.5536	66.0217	53.0959	68.3233	76.852	79.8972	51.1595	1.03821	0.297186	0.0492326
Msa0445110	49.5805	96.6146	33.1583	23.5485	56.6372	168.403	30.481	376.304	209.154	297.617	134.15	2.06024	0.546299	0.0282325
Msa0448430	62.2187	37.849	101.317	83.8326	56.6372	19.1367	40.3135	12.6135	33.0755	13.982	46.0976	-1.51986	0.413853	0.0349858
Msa0456900	173.046	78.6861	82.8958	153.536	115.227	260.259	266.463	668.518	550.61	224.711	257.395	1.70724	0.378404	0.00471925
Msa0456940	74.8569	69.7219	106.843	90.4261	55.6607	43.0576	41.2968	42.0451	31.1299	28.9627	58.4001	-1.09322	0.274093	0.0173907
Msa0459450	355.813	242.034	224.74	184.62	1013.61	1056.35	764.974	1291.84	1586.65	2516.76	923.739	1.83646	0.481752	0.0256564
Msa0460030	26.2485	19.9205	25.7898	13.1871	83.9793	69.849	173.053	188.152	103.118	200.742	90.4039	2.11996	0.491901	0.0082134
Msa0461240	5.83301	77.6901	35.0004	30.142	1.95301	6.69785	0	0	2.91843	0	16.0235	-3.95561	1.10076	0.0409197
Msa0463310	171.101	123.507	210.924	202.517	519.5	484.159	952.776	643.291	719.879	1297.33	532.498	1.73896	0.403122	0.00812174
Msa0466850	501.638	1211.17	775.536	843.977	954.044	539.656	271.379	103.011	134.248	229.704	556.436	-1.74549	0.420978	0.012129
Msa0468450	599.827	411.359	455.006	352.285	1064.39	784.606	1746.26	2749.75	1686.85	1982.45	1183.28	1.63438	0.377926	0.00796025
Msa0471210	890.505	764.948	939.485	816.661	772.415	1622.79	1286.1	2709.81	1918.38	909.829	1263.09	1.01345	0.280069	0.0393627
Msa0475290	228.459	192.233	149.212	192.156	218.737	457.368	174.036	1250.84	536.018	405.478	380.454	1.52547	0.422287	0.0397192
Msa0476760	47.6362	17.9285	24.8687	28.2582	54.6842	74.6332	100.292	83.0391	85.6072	59.9229	57.6871	1.2193	0.340113	0.0415287
Msa0477150	2.9165	3.98411	3.68426	3.76776	39.0602	29.6619	41.2968	153.465	41.8308	71.9075	39.1575	2.66366	0.743466	0.0416808
Msa0477380	77.7734	92.6305	59.8692	102.671	76.1673	38.2735	49.1628	29.4316	15.565	37.9512	57.9496	-1.26312	0.322265	0.0204924
Msa0484400	24.3042	29.8808	31.3162	22.6065	35.1541	44.0145	58.9954	50.4542	67.1239	91.8818	45.5731	1.12531	0.300459	0.0297681
Msa0485200	21.3877	26.8927	32.2372	20.7227	56.6372	41.144	49.1628	157.669	126.465	111.856	64.4175	1.62264	0.447044	0.0384873
Msa0487360	709.682	454.188	180.529	1398.78	446.262	136.828	94.3927	167.129	185.807	274.647	404.824	-1.89299	0.470244	0.015922
Msa0487400	69.0239	67.7298	79.2115	53.6905	96.6739	37.3166	36.3805	11.5624	33.0755	28.9627	51.3627	-1.31092	0.332542	0.0197088
Msa0489360	37.9145	684.27	915.538	827.022	635.704	69.849	202.551	80.9369	250.012	95.8766	379.967	-2.14855	0.60438	0.0440368
Msa0490860	50.5527	24.9007	35.0004	104.555	100.58	109.079	96.3592	252.271	394.961	310.6	147.886	1.88186	0.493591	0.0256564
Msa0492550	41.8032	95.6185	33.1583	21.6646	56.6372	167.446	28.5145	360.537	212.072	292.623	131.008	2.09281	0.55441	0.0279477
Msa0495750	0	1.99205	6.44745	3.76776	1.95301	8.61153	15.7321	33.6361	11.6737	16.9782	10.0792	2.59825	0.69613	0.0304533
Msa0496400	60.2744	64.7417	87.5011	50.8647	77.1438	94.7268	163.221	275.396	161.486	133.828	116.918	1.28193	0.31295	0.0138573
Msa0501960	88.4672	46.8132	35.9215	55.5744	102.533	19.1367	12.7823	21.0226	29.1843	35.9537	44.7389	-1.4793	0.401265	0.0339691
Msa0502070	306.233	568.731	720.272	1056.86	914.008	134.914	25.5647	133.493	285.033	111.856	425.696	-2.36779	0.498384	0.00223834
Msa0503100	17.499	21.9126	15.6581	25.4323	25.3891	34.4461	49.1628	52.5564	35.0211	57.9255	33.5003	1.11304	0.310457	0.0415287
Msa0504840	162.352	117.531	158.423	65.9357	208.972	192.324	616.502	906.073	438.737	522.328	338.918	1.90756	0.405467	0.00248205
Msa0507210	34.0259	20.9166	73.6851	5.65163	23.4361	0	11.7991	2.10226	4.86405	3.99486	18.0476	-2.79257	0.782562	0.0425871
Msa0508140	541.497	282.872	453.163	198.749	579.067	580.8	859.367	1506.27	1379.44	861.891	724.312	1.33569	0.357892	0.0304533
Msa0509990	14.5825	57.7695	5.52638	35.7937	25.3891	9.56836	2.94977	6.30677	1.94562	0	15.9832	-2.74126	0.769429	0.0432257
Msa0510660	339.286	290.84	641.061	477.563	438.45	599.936	379.537	2491.17	1409.6	1938.51	900.595	1.64027	0.457441	0.0415287
Msa0510750	337.342	292.832	666.85	482.273	454.074	609.505	381.504	2498.53	1394.04	1938.51	905.545	1.61083	0.458553	0.0474925
Msa0511570	556.08	536.858	526.849	764.854	718.707	970.232	689.263	2234.7	1308.43	1379.23	968.52	1.08455	0.306341	0.0454166
Msa0515800	738.847	577.695	385.926	408.801	699.177	1237.19	714.828	1688.11	932.924	1699.81	908.331	1.15838	0.306756	0.027947
Msa0523720	15.5547	83.6662	42.3689	5.65163	21.4831	9.56836	5.89954	0	6.80967	3.99486	19.4997	-2.67576	0.765824	0.0492009
Msa0526680	89.4394	88.6464	119.738	50.8647	101.556	27.7483	31.4642	23.1248	68.0967	29.9614	63.0641	-1.3182	0.364502	0.0393725
Msa0528190	176.934	126.495	123.423	96.0778	333.964	266	420.834	492.979	408.58	452.418	289.771	1.25212	0.347633	0.0405643
Msa0528910	66.1074	32.8689	32.2372	17.8968	115.227	187.54	197.635	479.315	296.707	185.761	161.129	2.34973	0.477626	0.00126142
Msa0528930	149.714	99.6027	234.871	113.033	198.23	301.403	410.018	764.17	400.798	391.496	306.334	1.51091	0.328595	0.00362598
Msa0530790	0	0	0	0	0	0	2.94977	38.8917	13.6193	3.99486	5.94557	6.06959	1.57151	0.0231166
Msa0532510	120.549	109.563	110.528	58.4002	222.643	329.152	309.726	548.689	449.438	182.765	244.145	1.54968	0.380684	0.0144971
Msa0532660	847.73	1975.12	502.901	752.609	457.004	474.591	143.556	319.543	289.897	211.728	597.468	-1.6557	0.43634	0.0267475
Msa0533520	38.8867	139.444	285.53	206.285	61.5197	55.4965	23.5982	8.40903	31.1299	15.9794	86.6278	-2.44057	0.577533	0.00996591
Msa0535180	334.426	301.796	360.136	382.427	394.508	266.957	141.589	78.8346	140.085	92.8805	249.364	-1.29878	0.32024	0.0149936
Msa0535530	11.666	3.98411	5.52638	7.53551	3.90602	14.3525	27.5312	11.5624	27.2387	32.9576	14.626	1.80073	0.509618	0.0458891
Msa0535570	36.9424	64.7417	50.6585	45.2131	45.8957	29.6619	21.6317	5.25564	20.429	13.982	33.4412	-1.41482	0.399146	0.0450896
Msa0537440	18.4712	85.6583	208.16	135.639	504.852	17.2231	15.7321	0	1.94562	13.982	100.166	-4.28224	0.819538	0.000397131
Msa0537830	373.312	469.128	393.294	345.692	465.792	133.957	201.568	42.0451	246.121	123.841	279.475	-1.4528	0.378614	0.0244838
Msa0542330	131.243	56.7735	98.5538	49.9228	256.821	66.0217	106.192	1324.42	907.631	1001.71	399.929	2.52121	0.693937	0.0381727
Msa0545100	18.4712	65.7378	15.6581	47.0969	28.3186	233.468	116.024	334.259	284.06	603.224	174.632	3.16495	0.48134	4.02641e-07
Msa0545150	42.7754	30.8768	31.3162	16.9549	103.509	155.007	77.6773	179.743	126.465	203.738	96.8063	1.7206	0.455101	0.0277262
Msa0546160	15.5547	28.8848	16.5792	9.41939	33.2011	446.843	176.003	130.34	225.692	684.12	176.664	4.00595	0.495231	9.97131e-12
Msa0547370	219.71	322.713	385.926	339.098	242.173	94.7268	206.484	71.4767	47.6677	63.9177	199.389	-1.64011	0.385067	0.00945106
Msa0548590	63.1909	112.551	75.5272	132.813	186.512	476.504	260.563	138.749	499.051	215.722	216.118	1.47949	0.410497	0.0403837
Msa0549530	12.6382	5.97616	6.44745	16.9549	8.78853	41.144	7.86606	79.8858	108.955	33.9563	32.2612	2.41855	0.606942	0.0174981
Msa0551010	18.4712	24.9007	76.4483	64.0518	27.3421	14.3525	13.7656	0	6.80967	7.98972	25.4132	-2.29489	0.639309	0.0413537
Msa0551220	0.972168	0	119.738	51.8066	10.7415	0.956836	0.983257	0	0.97281	1.99743	18.8169	-5.21686	1.28616	0.0149936
Msa0551290	1.94434	0	134.475	94.1939	34.1776	3.82735	0.983257	1.05113	2.91843	0.998715	27.457	-4.75371	1.11092	0.00904734
Msa0551440	0.972168	0	71.843	28.2582	26.3656	0.956836	0	0	0	0.998715	12.9394	-5.97267	1.45415	0.0134899
Msa0551540	1.94434	0	38.6847	13.1871	12.6945	0	0	0	0	0.998715	6.75094	-5.61235	1.46772	0.0251479
Msa0552160	37.9145	37.849	116.975	71.5874	50.7782	28.7051	16.7154	0	9.7281	9.98715	38.024	-2.27053	0.629106	0.0398234
Msa0552240	139.992	89.6424	159.344	111.149	109.368	44.0145	43.2633	45.1985	30.1571	68.9113	84.1041	-1.39752	0.282432	0.00117209
Msa0553140	174.99	25.8967	114.212	72.5293	191.395	268.871	109.142	721.074	385.233	743.044	280.639	1.94351	0.554903	0.0482647
Msa0553630	48.6084	135.46	206.318	132.813	128.899	30.6188	35.3973	7.3579	8.75529	11.9846	74.6212	-2.79011	0.499115	6.71989e-05
Msa0553640	202.211	112.551	346.32	180.852	202.136	116.734	94.3927	30.4827	48.6405	86.8882	142.121	-1.4684	0.39838	0.0339691
Msa0553790	202.211	79.6821	311.32	143.175	103.509	47.8418	69.8112	50.4542	64.2054	84.8908	115.71	-1.40529	0.380409	0.0333794
Msa0554060	89.4394	82.6702	95.7907	80.0648	195.301	20.0936	9.83257	6.30677	0	29.9614	60.946	-3.03598	0.623526	0.00152424
Msa0556150	122.493	49.8013	91.1853	27.3162	389.625	427.706	416.901	885.05	631.353	766.014	380.745	2.20043	0.567644	0.0224064
Msa0556180	197.35	166.336	81.9747	68.7615	583.949	541.569	542.758	1943.54	993.239	884.861	600.434	2.1593	0.55438	0.0214744
Msa0560950	8.74951	23.9046	33.1583	32.0259	39.0602	9.56836	9.83257	1.05113	1.94562	7.98972	16.7286	-2.16654	0.604941	0.0416808
Msa0562460	2.9165	2.98808	0	105.497	32.2246	0	1.96651	0	0	0.998715	14.6592	-5.59576	1.48433	0.0283274
Msa0568050	3.88867	1.99205	0	0	3.90602	0	4.91628	465.65	251.958	146.811	87.9122	6.47638	1.67644	0.0231166
Msa0569380	227.487	213.15	132.633	231.717	513.641	486.073	703.029	628.575	502.943	888.856	452.81	1.28347	0.350309	0.03571
Msa0570010	197.35	131.476	147.37	272.22	175.771	286.094	352.006	634.882	319.082	345.555	286.181	1.0675	0.294623	0.0388388
Msa0570160	9.72168	5.97616	2.76319	3.76776	13.6711	5.74102	7.86606	129.289	90.4713	73.9049	34.3172	3.09915	0.775037	0.0170421
Msa0572850	131.243	131.476	196.187	223.24	227.525	229.641	308.743	463.548	351.184	527.321	279.011	1.04714	0.288899	0.0387288
Msa0573840	18.4712	6.97219	12.8949	12.2452	19.5301	10.5252	28.5145	136.647	129.384	77.8998	45.3083	2.44874	0.606445	0.0154787
Msa0574660	363.591	429.287	296.583	462.492	230.455	425.792	541.775	880.846	1027.29	901.839	555.995	1.08356	0.301862	0.0413537
Msa0581100	66.1074	47.8093	55.2638	52.7486	57.6137	27.7483	40.3135	11.5624	19.4562	24.9679	40.3591	-1.16928	0.33299	0.0475288
Msa0581380	663.018	475.105	487.243	365.472	1316.33	946.311	1120.91	2244.16	1584.71	3506.49	1270.97	1.50748	0.430008	0.047917
Msa0581820	11.666	7.96821	5.52638	13.1871	9.76504	24.8777	12.7823	201.817	33.0755	31.9589	35.2624	2.66079	0.686596	0.0224064
Msa0587630	0	0	0	0	0	0	2.94977	51.5053	13.6193	3.99486	7.20693	6.34734	1.58554	0.0168714
Msa0589080	12.6382	10.9563	11.0528	11.3033	6.83553	11.482	24.5814	84.0903	65.1782	21.9717	26.009	1.9716	0.554735	0.0440368
Msa0589650	116.66	119.523	106.843	77.239	99.6034	37.3166	64.895	26.2782	20.429	43.9435	71.2731	-1.42961	0.326187	0.00693887
Msa0590810	38.8867	69.7219	82.8958	70.6454	41.9897	36.3598	3.93303	7.3579	22.3746	9.98715	38.4152	-1.92272	0.526577	0.0363513
Msa0592180	20.4155	38.845	93.0275	76.297	234.361	222.943	428.7	609.654	205.263	284.634	221.414	1.91926	0.549511	0.0493145
Msa0597800	36.9424	18.9245	105.922	80.0648	36.1306	11.482	19.6651	3.15338	10.7009	9.98715	33.2973	-2.33574	0.551426	0.00993714
Msa0598700	34.998	34.8609	71.843	84.7745	112.298	171.274	185.836	383.662	352.157	227.707	165.941	1.96218	0.38767	0.000731516
Msa0599020	11.666	3.98411	13.816	11.3033	17.5771	3.82735	1.96651	0	1.94562	1.99743	6.80833	-2.56881	0.735643	0.0493927
Msa0600770	3.88867	1.99205	0.921064	2.82582	0.976504	18.1799	3.93303	34.6872	11.6737	38.9499	11.8028	3.34126	0.764324	0.00725545
Msa0602100	50.5527	58.7656	236.713	260.917	103.509	43.0576	60.9619	33.6361	42.8036	17.9769	90.8894	-1.84008	0.503319	0.036262
Msa0607170	88.4672	47.8093	64.4745	60.2841	202.136	134.914	293.994	644.342	214.018	490.369	224.081	1.94032	0.485667	0.0171252
Msa0611470	112.771	21.9126	22.1055	17.8968	156.241	73.6764	250.731	910.277	173.16	428.449	216.722	2.47238	0.698395	0.0454166
Msa0612210	34.998	203.189	0.921064	29.2001	142.57	12.4389	4.91628	6.30677	6.80967	2.99614	44.4346	-3.61576	0.851167	0.00961436
Msa0614170	352.897	482.077	405.268	230.775	303.693	426.749	476.88	1112.09	1468.94	1751.75	701.112	1.56101	0.402531	0.0224064
Msa0614190	365.535	647.417	735.93	272.22	346.659	693.706	668.615	2476.46	1354.15	1372.23	893.293	1.4712	0.409362	0.0409197
Msa0614200	398.589	398.411	513.954	302.362	629.845	633.426	741.376	1453.71	919.305	874.874	686.585	1.04306	0.285492	0.0362892
Msa0620880	148.742	81.6742	92.1064	48.0389	75.1908	228.684	196.651	169.232	166.35	217.72	142.439	1.13497	0.295212	0.0240068
Msa0621160	32.0815	46.8132	46.0532	57.4583	65.4258	99.511	93.4094	137.698	139.112	70.9087	78.8471	1.1249	0.29098	0.0229976
Msa0625770	8.74951	5.97616	6.44745	9.41939	11.718	21.0504	99.309	15.7669	38.9124	41.946	25.9295	2.35943	0.543625	0.00784505
Msa0629600	121.521	93.6265	107.764	61.226	153.311	235.382	194.685	378.406	273.359	142.816	176.21	1.18812	0.324542	0.035801
Msa0629740	34.0259	33.8649	39.6058	65.9357	91.7914	151.18	106.192	81.988	275.305	116.85	99.6738	1.46411	0.411311	0.0435497
Msa0630460	0.972168	1.99205	7.36851	6.59357	7.81203	7.65469	13.7656	48.3519	55.4501	24.9679	17.4929	2.59669	0.680575	0.0256162
Msa0633630	72.9126	131.476	163.028	102.671	83.9793	47.8418	44.2466	5.25564	24.3202	42.9447	71.8676	-1.74921	0.462794	0.0277262
Msa0635760	6.80517	10.9563	16.5792	10.3613	11.718	20.0936	37.3638	40.994	27.2387	35.9537	21.8064	1.51388	0.384053	0.0197088
Msa0638650	1114.1	1010.97	1715.02	952.3	2164.91	2158.62	2402.1	4822.58	3436.94	3509.48	2328.7	1.23086	0.312766	0.0200777
Msa0640090	143.881	184.265	253.293	324.027	259.75	286.094	139.622	1742.77	977.674	1321.3	563.268	1.93871	0.545269	0.0440368
Msa0641340	274.151	132.472	97.6328	77.239	125.969	271.742	376.587	404.684	298.653	395.491	245.462	1.30457	0.33661	0.0224064
Msa0643230	149.714	80.6781	208.16	188.388	130.852	55.4965	43.2633	18.9203	49.6133	50.9345	97.602	-1.7946	0.348899	0.00055863
Msa0643640	510.388	746.024	1327.25	2061.9	552.701	474.591	556.523	221.788	330.755	248.68	703.061	-1.50427	0.423883	0.0445648
Msa0643900	0.972168	1.99205	12.8949	2.82582	0.976504	207.633	56.0456	37.8406	66.151	180.767	56.81	4.7897	0.708637	1.43972e-07
Msa0643930	11.666	13.9444	9.21064	11.3033	18.5536	268.871	120.941	81.988	162.459	414.467	111.34	4.02115	0.459953	1.89007e-13
Msa0644040	186.656	136.456	245.003	148.826	269.515	416.224	334.307	675.876	421.227	285.632	311.972	1.11237	0.299078	0.0313675
Msa0645260	42.7754	2.98808	5.52638	16.013	5.85902	0.956836	0.983257	0	1.94562	0	7.70475	-4.2163	1.10134	0.0250495
Msa0646910	97.2168	1.99205	3.68426	14.1291	0.976504	0.956836	0	0	0	0	11.8955	-6.43763	1.488	0.00796025
Msa0647940	52.497	35.857	87.5011	86.6584	59.5667	30.6188	26.5479	12.6135	19.4562	3.99486	41.5311	-1.78644	0.467291	0.0251479
Msa0648950	47.6362	136.456	86.58	101.729	51.7547	37.3166	19.6651	8.40903	20.429	22.9704	53.2946	-1.95966	0.427008	0.00365126
Msa0650070	24.3042	26.8927	15.6581	17.8968	19.5301	48.7987	39.3303	207.072	58.3686	68.9113	52.6763	2.01806	0.477347	0.00996591
Msa0651490	60.2744	65.7378	54.3428	81.0067	65.4258	164.576	82.5936	156.618	175.106	95.8766	100.156	1.04617	0.28005	0.0303196
Msa0652020	35.9702	48.8053	66.3166	50.8647	34.1776	15.3094	13.7656	27.3293	24.3202	15.9794	33.2838	-1.29175	0.342811	0.0283311
Msa0658920	34.998	8.96424	51.5796	4.70969	27.3421	12.4389	21.6317	1683.91	485.432	855.899	318.69	4.58322	1.1352	0.0154787
Msa0662100	6.80517	29.8808	25.7898	16.013	25.3891	4.78418	0.983257	1.05113	3.89124	7.98972	12.2577	-2.4688	0.645671	0.0251479
Msa0663880	210.96	113.547	145.528	155.42	168.935	386.562	510.31	541.331	506.834	467.399	320.683	1.60237	0.206773	1.27603e-10
Msa0665290	20.4155	29.8808	18.4213	25.4323	46.8722	45.9281	52.1126	133.493	72.9607	80.8959	52.6413	1.45039	0.389739	0.0313675
Msa0665610	0	0	0	0	0	0	2.94977	28.3805	16.5378	6.991	5.4859	5.95375	1.51624	0.0203458
Msa0667370	132.215	95.6185	110.528	65.9357	169.912	258.346	223.199	410.991	293.788	146.811	190.734	1.21517	0.331817	0.035801
Msa0668210	61.2466	264.943	390.531	358.879	118.157	121.518	34.414	29.4316	61.287	22.9704	146.338	-2.1456	0.553586	0.0224064
Msa0671590	32.0815	23.9046	14.737	9.41939	11.718	15.3094	37.3638	150.311	120.628	57.9255	47.3399	2.05468	0.579829	0.0451391
Msa0674310	241.098	183.269	124.344	142.233	490.205	442.058	885.915	598.092	643.027	693.108	444.335	1.4659	0.376866	0.0218021
Msa0675580	16.5268	25.8967	29.474	18.8388	13.6711	3.82735	5.89954	0	4.86405	1.99743	12.0996	-2.64163	0.584367	0.00460838
Msa0681300	9.72168	2.98808	6.44745	23.5485	22.4596	93.77	58.9954	90.397	87.5529	206.734	60.2614	3.04304	0.522048	2.31106e-05
Msa0681440	0.972168	0.996027	0	0	1.95301	2.87051	34.414	11.5624	3.89124	9.98715	6.66465	4.01703	1.08389	0.0326137
Msa0682920	365.535	450.204	557.244	748.841	627.892	684.138	311.692	7575.48	1782.19	2352.97	1545.62	2.20815	0.622421	0.0446909
Msa0683330	0.972168	0.996027	0	0	1.95301	5.74102	6.8828	10.5113	14.5921	17.9769	5.96253	3.84932	0.945484	0.0144971
Msa0685780	11.666	8.96424	16.5792	20.7227	17.5771	4.78418	0.983257	4.20451	1.94562	1.99743	8.94241	-2.4439	0.608581	0.0163787
Msa0687900	0.972168	1.99205	1.84213	2.82582	1.95301	20.0936	91.4429	11.5624	2.91843	1.99743	13.76	3.73857	0.980254	0.0256564
Msa0688820	93.3281	51.7934	46.9743	74.4132	58.5902	128.216	90.4596	507.695	124.52	165.787	134.178	1.64435	0.461475	0.0432007
Msa0695060	35.9702	189.245	1.84213	30.142	74.2143	11.482	5.89954	8.40903	6.80967	1.99743	36.6011	-3.25852	0.805744	0.0153334
Msa0697330	26.2485	31.8728	46.0532	57.4583	43.9427	86.1153	82.5936	56.7609	95.3353	140.819	66.7199	1.16625	0.323829	0.0405643
Msa0699160	24.3042	25.8967	33.1583	31.084	17.5771	2.87051	1.96651	10.5113	9.7281	7.98972	16.5086	-2.00508	0.48649	0.0128944
Msa0699610	8.74951	7.96821	7.36851	9.41939	8.78853	1.91367	0	0	0	1.99743	4.62053	-3.41913	0.943073	0.0387288
Msa0702250	179.851	93.6265	168.555	107.381	174.794	281.31	320.542	317.441	256.822	286.631	218.695	1.01385	0.234531	0.00796025
Msa0704350	7.77734	0	15.6581	3.76776	6.83553	0	13.7656	1012.24	481.541	422.456	196.404	5.8241	1.52963	0.0258052
Msa0704430	7.77734	2.98808	19.3423	3.76776	10.7415	0.956836	7.86606	897.664	157.595	383.506	149.221	5.01887	1.25999	0.0175072
Msa0706350	257.624	181.277	192.502	178.026	235.337	287.051	488.679	935.504	353.13	409.473	351.86	1.2433	0.325409	0.0251479
Msa0707700	18.4712	6.97219	10.1317	16.013	17.5771	15.3094	25.5647	184.999	105.063	27.964	42.8065	2.37444	0.645974	0.0346786
Msa0710150	28.1929	75.698	79.2115	86.6584	74.2143	21.0504	33.4307	1.05113	7.78248	4.99357	41.2283	-2.32885	0.626062	0.0313675
Msa0710940	393.728	433.272	327.899	438.944	375.954	1095.58	666.648	2826.48	1139.16	759.023	845.669	1.71941	0.372283	0.00340857
Msa0711300	10.6938	49.8013	43.29	56.5163	48.8252	10.5252	9.83257	14.7158	15.565	17.9769	27.7742	-1.60911	0.455074	0.0456619
Msa0714650	1.94434	12.9483	0	4.70969	1.95301	41.144	13.7656	5.25564	97.281	67.9126	24.6914	3.39294	0.862805	0.0201492
Msa0716000	12.6382	84.6623	204.476	128.104	41.0132	14.3525	7.86606	1.05113	27.2387	11.9846	53.3386	-2.91121	0.710824	0.0138573
Msa0716700	25.2764	40.8371	25.7898	13.1871	60.5432	104.295	69.8112	131.391	155.65	56.9267	68.3707	1.64655	0.428775	0.0242757
Msa0716710	17.499	32.8689	26.7109	28.2582	71.2848	81.3311	65.8782	128.238	131.329	67.9126	65.1311	1.42686	0.403479	0.0456619
Msa0719670	29.165	20.9166	15.6581	31.084	19.5301	13.3957	7.86606	6.30677	1.94562	3.99486	14.9863	-1.79224	0.508529	0.0466977
Msa0726910	73.8847	56.7735	51.5796	52.7486	15.6241	21.0504	7.86606	2.10226	11.6737	12.9833	30.6286	-2.16518	0.534121	0.0150339
Msa0728210	58.3301	84.6623	95.7907	137.523	57.6137	44.9713	21.6317	9.46015	29.1843	31.9589	57.1126	-1.65862	0.409583	0.0151429
Msa0728560	41.8032	67.7298	95.7907	65.9357	96.6739	22.9641	41.2968	8.40903	5.83686	9.98715	45.6427	-2.05385	0.506115	0.0149936
Msa0728610	345.119	207.174	187.897	222.298	307.599	326.281	505.394	703.205	723.77	764.017	429.275	1.25093	0.28969	0.00805242
Msa0728980	50.5527	29.8808	49.7375	49.9228	49.8017	11.482	3.93303	2.10226	28.2115	11.9846	28.7609	-1.98975	0.537936	0.0330888
Msa0729420	27.2207	19.9205	12.8949	28.2582	20.5066	97.5973	75.7108	422.554	109.927	107.861	92.2451	2.90237	0.49508	1.99056e-05
Msa0731680	21.3877	32.8689	41.4479	37.6776	81.0498	83.2448	106.192	199.714	77.8248	137.823	81.923	1.49531	0.399443	0.029797
Msa0732120	7.77734	6.97219	3.68426	7.53551	17.5771	29.6619	14.7489	63.0677	42.8036	90.883	28.4712	2.47122	0.557804	0.00609653
Msa0736710	1182.16	1370.53	1708.57	930.636	1286.06	576.972	850.517	208.123	563.257	673.134	934.996	-1.17334	0.334669	0.047917
Msa0736800	0	1.99205	0	0.941939	0	12.4389	44.2466	9.46015	0.97281	4.99357	7.5046	4.6354	1.25818	0.0339691
Msa0738160	31.1094	25.8967	25.7898	13.1871	54.6842	67.9354	26.5479	368.946	93.3897	125.838	83.3324	2.17966	0.596664	0.0362892
Msa0739670	17.499	7.96821	20.2634	35.7937	25.3891	4.78418	4.91628	0	5.83686	0	12.2451	-2.77085	0.724735	0.0251479
Msa0746550	273.179	403.391	288.293	386.195	546.842	573.145	700.079	1491.55	668.32	1289.34	662.034	1.31508	0.329166	0.0171252
Msa0748290	48.6084	47.8093	58.027	56.5163	96.6739	109.079	101.275	162.925	120.628	155.8	95.7342	1.07806	0.276819	0.0214744
Msa0748710	51.5249	87.6503	67.2377	28.2582	92.7679	33.4893	27.5312	4.20451	7.78248	3.99486	40.4441	-2.08439	0.595514	0.0485771
Msa0748720	31.1094	74.702	45.1321	32.0259	77.1438	18.1799	17.6986	16.8181	5.83686	8.98843	32.7635	-1.94553	0.44027	0.00622981
Msa0756600	7.77734	14.9404	6.44745	9.41939	18.5536	20.0936	46.2131	46.2496	32.1027	43.9435	24.5741	1.72546	0.419892	0.0134302
Msa0756680	83.6064	73.706	78.2904	47.0969	60.5432	17.2231	31.4642	38.8917	16.5378	28.9627	47.6323	-1.37039	0.32529	0.0100045
Msa0757120	114.716	2317.75	192.502	380.543	1167.9	188.497	176.003	187.101	145.921	116.85	498.779	-2.3574	0.631315	0.0304457
Msa0757240	484.139	1082.68	688.956	568.931	671.835	430.576	207.467	54.6587	198.453	279.64	466.734	-1.57803	0.43349	0.037634
Msa0757410	17.499	26.8927	25.7898	28.2582	51.7547	62.1944	72.761	95.6527	84.6344	54.9293	52.0366	1.30144	0.331816	0.0204338
Msa0761040	27.2207	22.9086	21.1845	26.3743	34.1776	35.4029	53.0959	64.1188	72.9607	64.9165	42.2361	1.13938	0.299436	0.0260007
Msa0761570	162.352	193.229	228.424	61.226	37.1071	72.7196	43.2633	16.8181	14.5921	23.9692	85.37	-1.99214	0.560015	0.0438177
Msa0766710	487.056	73.706	99.4749	74.4132	51.7547	37.3166	25.5647	21.0226	30.1571	25.9666	92.6432	-2.48878	0.575831	0.00796025
Msa0770070	14.5825	13.9444	18.4213	15.071	9.76504	39.2303	64.895	47.3008	29.1843	38.9499	29.1344	1.61021	0.35045	0.00362598
Msa0771030	19.4434	6.97219	16.5792	6.59357	10.7415	3.82735	0	0	0.97281	0	6.513	-3.62179	0.949788	0.0256564
Msa0771790	126.382	115.539	160.265	164.839	242.173	293.749	403.135	1031.16	524.344	589.242	365.083	1.81186	0.351492	0.000539922
Msa0772710	74.8569	90.6384	32.2372	62.168	431.615	506.166	330.374	783.091	389.124	1294.33	399.46	2.25621	0.615812	0.03571
Msa0772810	0	0.996027	0.921064	0.941939	0.976504	9.56836	5.89954	6.30677	14.5921	9.98715	5.01895	3.59483	0.925972	0.0221758
Msa0772990	16.5268	9.96027	11.0528	14.1291	39.0602	20.0936	171.087	98.8061	194.562	23.9692	59.9247	2.48733	0.635529	0.020752
Msa0773300	25.2764	61.7536	10.1317	24.4904	32.2246	13.3957	7.86606	3.15338	9.7281	5.99229	19.4012	-1.93133	0.55275	0.0492009
Msa0773500	1.94434	0	39.6058	26.3743	19.5301	0	0	1.05113	0	0	8.85056	-6.00679	1.44202	0.0115489
Msa0776750	602.744	494.029	408.031	512.415	734.331	658.303	983.257	1446.35	936.816	1500.07	827.635	1.00565	0.273568	0.0346786
Msa0780910	187.628	108.567	125.265	192.156	164.053	244.95	322.508	299.572	453.329	243.686	234.171	1.00803	0.260093	0.0224064
Msa0782310	223.599	362.554	251.45	227.949	955.021	1124.28	1558.46	2838.05	1380.42	1755.74	1067.75	2.09917	0.433875	0.00167137
Msa0784010	42.7754	8.96424	2.76319	34.8517	130.852	0	0	2.10226	0	0	22.2308	-6.76056	1.28277	0.000332139
Msa0795860	87.4951	93.6265	89.3432	97.0197	65.4258	27.7483	39.3303	35.7384	45.722	42.9447	62.4394	-1.17735	0.242615	0.00159584
Msa0798010	448.169	745.028	579.349	456.84	1150.32	979.8	1152.38	1403.26	1768.57	2363.96	1104.77	1.182	0.33563	0.0470189
Msa0798150	495.805	1755	167.634	206.285	334.941	186.583	62.9284	73.579	137.166	109.859	352.978	-2.37571	0.58155	0.0141015
Msa0799170	40.831	58.7656	53.4217	41.4453	129.875	185.626	138.639	237.555	246.121	120.844	125.312	1.51832	0.373822	0.0148559
Msa0800180	72.9126	87.6503	82.8958	49.9228	34.1776	33.4893	28.5145	14.7158	23.3474	35.9537	46.358	-1.26603	0.362956	0.0498544
Msa0801780	93.3281	189.245	159.344	142.233	184.559	71.7627	89.4764	19.9714	17.5106	55.928	102.336	-1.59284	0.441167	0.0397736
Msa0804270	32.0815	63.7457	18.4213	8.47745	44.9192	8.61153	8.84931	3.15338	8.75529	8.98843	20.6003	-2.12254	0.569806	0.0311995
Msa0807440	31.1094	35.857	22.1055	12.2452	42.9662	4.78418	1.96651	2.10226	1.94562	12.9833	16.8065	-2.59948	0.616409	0.0100045
Msa0807770	110.827	48.8053	40.5268	57.4583	56.6372	172.231	125.857	462.496	122.574	90.883	128.83	1.63177	0.464861	0.0475288
Msa0809620	17.499	5.97616	19.3423	9.41939	31.2481	5.74102	0	2.10226	0	0.998715	9.2327	-3.23288	0.854817	0.0277262
Msa0810010	612.466	658.374	690.798	436.118	1053.65	554.008	1451.29	1794.28	3833.84	2553.71	1363.85	1.56151	0.42984	0.0381727
Msa0810250	226.515	123.507	395.136	141.291	771.438	681.267	972.441	1660.78	991.293	902.838	686.651	1.6515	0.472103	0.0487939
Msa0812260	13.6103	18.9245	28.553	32.9679	41.0132	84.2016	24.5814	88.2948	66.151	173.776	57.2074	1.69319	0.483429	0.0482647
Msa0812840	252.764	134.464	281.846	203.459	239.243	664.044	301.86	388.917	945.571	1104.58	451.675	1.61468	0.372222	0.00784505
Msa0814120	12.6382	7.96821	15.6581	11.3033	5.85902	21.0504	37.3638	30.4827	32.1027	23.9692	19.8396	1.43537	0.39088	0.0349858
Msa0816930	394.7	452.196	385.005	268.453	341.776	692.749	900.663	923.942	1570.11	890.854	682.045	1.43441	0.257207	7.0013e-05
Msa0817550	33.0537	36.853	58.9481	20.7227	140.617	162.662	210.417	332.157	157.595	124.839	127.786	1.76704	0.483891	0.0363513
Msa0821920	145.825	249.007	185.134	436.118	281.233	107.166	75.7108	138.749	104.091	141.817	186.485	-1.19323	0.325175	0.0352269
Msa0826360	343.175	465.144	519.48	469.086	223.619	187.54	213.367	43.0963	67.1239	66.9139	259.855	-1.80489	0.443835	0.0146502
Msa0826370	267.346	474.109	516.717	320.259	526.336	246.864	201.568	88.2948	85.6072	83.892	281.099	-1.5749	0.375152	0.0104812
Msa0826380	116.66	181.277	152.897	259.975	142.57	116.734	72.761	64.1188	33.0755	59.9229	119.999	-1.29943	0.349206	0.0313675
Msa0827820	143.881	60.7576	47.8953	61.226	344.706	290.878	532.925	785.193	350.211	658.153	327.583	1.99113	0.523531	0.0260222
Msa0828780	15.5547	7.96821	11.0528	5.65163	22.4596	28.7051	36.3805	42.0451	40.858	69.91	28.0586	1.79847	0.433902	0.0121508
Msa0831030	13.6103	15.9364	18.4213	19.7807	13.6711	3.82735	4.91628	1.05113	6.80967	2.99614	10.102	-2.0456	0.529509	0.0231166
Msa0833640	86.5229	155.38	138.16	138.465	58.5902	38.2735	57.0289	23.1248	41.8308	69.91	80.7286	-1.3256	0.369344	0.0413778
Msa0836240	423.865	1658.38	279.082	239.252	267.562	79.4174	111.108	145.056	71.0151	106.862	338.16	-2.48198	0.520755	0.00210428
Msa0836740	490.945	1042.84	506.585	569.873	687.459	446.843	376.587	229.146	199.426	295.62	484.532	-1.09107	0.303809	0.0412102
Msa0836840	158.463	219.126	300.267	271.278	135.734	97.5973	117.991	60.9654	62.2598	114.852	153.853	-1.25771	0.312714	0.0161154
Msa0837610	42.7754	76.694	49.7375	49.9228	105.462	171.274	139.622	268.038	299.625	102.868	130.602	1.59679	0.372016	0.00878081
Msa0838480	259.569	97.6106	300.267	198.749	154.288	45.9281	94.3927	17.8692	52.5317	100.87	132.207	-1.69698	0.447246	0.0267475
Msa0839130	396.644	231.078	211.845	233.601	324.199	371.252	670.581	735.79	785.057	822.941	478.299	1.27677	0.277994	0.00362598
Msa0839480	18.4712	17.9285	11.0528	12.2452	21.4831	18.1799	20.6484	67.2722	81.716	85.8895	35.4887	1.75426	0.499748	0.0475288
Msa0841060	213.877	105.579	210.003	170.491	398.414	355.943	618.469	1269.76	506.834	714.081	456.345	1.65738	0.4024	0.012998
Msa0842190	206.1	203.189	142.765	145.059	121.086	81.3311	73.7443	63.0677	38.9124	46.9396	112.219	-1.42782	0.280422	0.000653888
Msa0847190	175.962	105.579	190.66	270.336	123.039	91.8563	67.8447	36.7895	21.4018	21.9717	110.544	-1.85063	0.442943	0.0111705
Msa0848910	93.3281	42.8291	64.4745	61.226	83.9793	150.223	98.3257	318.492	135.221	141.817	118.992	1.28654	0.357275	0.0405643
Msa0849560	34.0259	24.9007	11.9738	28.2582	29.2951	84.2016	39.3303	68.3233	58.3686	54.9293	43.3607	1.25021	0.342296	0.0363214
Msa0850510	1.94434	1.99205	1.84213	1.88388	0	21.0504	3.93303	71.4767	3.89124	9.98715	11.8001	3.84363	0.96725	0.0180407
Msa0853020	110.827	85.6583	99.4749	70.6454	95.6974	35.4029	48.1796	39.9429	65.1782	28.9627	67.9969	-1.08593	0.278422	0.0213009
Msa0853250	614.41	518.93	632.771	482.273	2146.36	1528.07	3056.95	5713.93	2261.78	2371.95	1932.74	1.76463	0.471981	0.0301817
Msa0855370	79.7177	43.8252	70.9219	43.3292	64.4493	26.7914	31.4642	23.1248	18.4834	23.9692	42.6076	-1.28721	0.305524	0.0100045
Msa0857110	1242.43	818.734	1181.73	597.189	1503.82	1443.87	1856.39	2756.06	2123.64	2698.53	1622.24	1.02549	0.292483	0.047917
Msa0857250	28.1929	21.9126	25.7898	32.0259	17.5771	8.61153	7.86606	8.40903	3.89124	6.991	16.1267	-1.81356	0.416753	0.00767339
Msa0859290	355.813	251.995	337.109	385.253	466.769	593.238	435.583	1448.45	821.051	949.778	604.504	1.24109	0.324439	0.0251479
Msa0866800	10.6938	31.8728	46.0532	47.0969	131.828	4.78418	17.6986	2.10226	1.94562	3.99486	29.807	-3.12915	0.721131	0.00784505
Msa0867430	47.6362	52.7894	60.7902	65.9357	73.2378	15.3094	30.481	2.10226	13.6193	12.9833	37.4885	-2.00757	0.456452	0.00659411
Msa0867480	35.9702	32.8689	24.8687	29.2001	33.2011	72.7196	57.0289	90.397	54.4773	81.8946	51.2626	1.19163	0.265224	0.00497896
Msa0874990	3.88867	55.7775	17.5002	91.3681	31.2481	7.65469	8.84931	5.25564	3.89124	10.9859	23.6419	-2.44661	0.684255	0.0420518
Msa0875050	94.3003	81.6742	37.7636	61.226	64.4493	32.5324	18.6819	27.3293	18.4834	15.9794	45.242	-1.58562	0.347284	0.0039013
Msa0877660	42.7754	11.9523	38.6847	11.3033	7.81203	0.956836	1.96651	1.05113	8.75529	0	12.5257	-3.13776	0.8481	0.0330745
Msa0878570	138.048	109.563	83.8168	138.465	197.254	395.173	280.228	332.157	512.671	195.748	238.312	1.36336	0.315111	0.00796025
Msa0881750	101.105	57.7695	23.0266	26.3743	188.465	201.892	327.425	597.041	285.033	474.39	228.252	2.24935	0.530901	0.00993714
Msa0882830	807.871	628.493	490.006	302.362	650.352	273.655	416.901	150.311	169.269	202.739	409.196	-1.24686	0.346422	0.0406746
Msa0885320	5.83301	3.98411	0	3.76776	0.976504	9.56836	22.6149	49.403	2.91843	26.9653	12.6031	2.93932	0.83374	0.0466977
Msa0887950	50.5527	27.8887	30.3951	16.9549	99.6034	120.561	285.145	178.692	237.366	257.668	130.483	2.26056	0.44381	0.000653888
Msa0897030	0.972168	0	0	1.88388	0	0.956836	1.96651	12.6135	17.5106	39.9486	7.58521	4.66695	1.28839	0.0389192
Msa0899640	58.3301	25.8967	44.2111	31.084	42.9662	87.0721	108.158	110.368	114.792	111.856	73.4734	1.39353	0.263052	0.000294877
Msa0900210	23.332	29.8808	28.553	17.8968	19.5301	34.4461	107.175	108.266	58.3686	58.9242	48.6373	1.62224	0.378327	0.00890059
Msa0900440	3.88867	7.96821	1.84213	3.76776	4.88252	7.65469	20.6484	133.493	15.565	71.9075	27.1618	3.48238	0.754886	0.00344313
Msa0900690	86.5229	94.6225	107.764	161.072	109.368	45.9281	84.5601	34.6872	19.4562	27.964	77.1946	-1.39535	0.38803	0.0407197
Msa0901370	27.2207	18.9245	12.8949	16.013	26.3656	2.87051	0.983257	4.20451	6.80967	4.99357	12.128	-2.35212	0.542845	0.00796025
Msa0902040	11.666	10.9563	6.44745	11.3033	11.718	117.691	35.3973	55.7098	47.6677	19.9743	32.8531	2.41021	0.493814	0.00145997
Msa0903580	573.579	404.387	464.216	396.556	1115.17	1221.88	2137.6	2509.04	1287.03	1597.94	1170.74	1.56725	0.343193	0.0039013
Msa0904120	2.9165	7.96821	1.84213	24.4904	7.81203	0	0	0	0	0	4.50293	-5.62547	1.33927	0.0104199
Msa0905230	60.2744	196.217	203.555	252.44	152.335	42.1008	30.481	14.7158	57.3958	96.8753	110.639	-1.83947	0.482932	0.0257696
Msa0905400	51.5249	53.7854	48.8164	46.155	70.3083	49.7555	120.941	124.033	132.302	221.715	91.9336	1.26154	0.359333	0.0475288
Msa0910890	64.1631	23.9046	54.3428	47.0969	41.0132	162.662	87.5099	224.941	242.23	207.733	115.56	2.00359	0.346448	2.76158e-05
Msa0912220	12.6382	7.96821	8.28958	11.3033	22.4596	143.525	76.694	36.7895	7.78248	225.71	55.316	2.96941	0.673056	0.00634206
Msa0914550	116.66	37.849	93.9485	20.7227	152.335	157.878	224.183	1136.27	347.293	294.621	258.176	2.3574	0.59026	0.0171339
Msa0916590	82.6342	9.96027	1.84213	6.59357	59.5667	0	0	5.25564	1.94562	0	16.7798	-4.49803	1.15678	0.0218021
Msa0923070	91.3838	124.503	106.843	97.0197	153.311	62.1944	68.828	12.6135	32.1027	21.9717	77.0772	-1.533	0.42292	0.0387288
Msa0925570	0	1.99205	1.84213	0	1.95301	121.518	17.6986	28.3805	67.1239	5.99229	24.6501	5.38234	0.945537	4.1554e-05
Msa0926890	4.86084	0	3.68426	2.82582	9.76504	10.5252	17.6986	57.8121	4.86405	64.9165	17.6952	2.88066	0.818876	0.0472714
Msa0933580	35.9702	113.547	87.5011	216.646	20.5066	39.2303	17.6986	11.5624	9.7281	9.98715	56.2377	-2.42471	0.614803	0.0197088
Msa0934890	167.213	162.352	133.554	175.201	249.985	341.591	206.484	1097.38	461.112	328.577	332.345	1.45472	0.412009	0.0462326
Msa0936490	2.9165	17.9285	16.5792	11.3033	13.6711	0.956836	0.983257	0	3.89124	1.99743	7.02272	-2.9835	0.817538	0.0365709
Msa0942210	34.0259	74.702	94.8696	76.297	65.4258	140.655	68.828	190.254	267.523	581.252	159.383	1.85385	0.493753	0.0292565
Msa0942220	41.8032	83.6662	110.528	101.729	66.4023	125.346	84.5601	235.453	275.305	461.406	158.62	1.5479	0.443637	0.0497901
Msa0942760	83.6064	160.36	138.16	52.7486	85.9323	169.36	204.517	1211.95	435.819	170.78	271.323	2.07355	0.549179	0.027947
Msa0944220	122.493	157.372	98.5538	199.691	380.836	613.332	628.301	941.811	577.849	372.521	409.276	1.70852	0.381299	0.00522535
Msa0945380	41.8032	219.126	3.68426	32.9679	139.64	13.3957	7.86606	9.46015	6.80967	2.99614	47.7749	-3.43018	0.7693	0.00560032
Msa0946110	29.165	37.849	78.2904	74.4132	45.8957	23.9209	15.7321	17.8692	13.6193	15.9794	35.2734	-1.60915	0.380165	0.00996591
Msa0949670	29.165	13.9444	13.816	18.8388	19.5301	1.91367	9.83257	4.20451	1.94562	4.99357	11.8184	-2.05972	0.555358	0.0323926
Msa0950460	7.77734	25.8967	28.553	35.7937	29.2951	0	1.96651	0	0	0	12.9282	-5.97092	1.06721	6.71989e-05
Msa0957830	93.3281	54.7815	77.3694	70.6454	176.747	246.864	141.589	363.69	152.731	471.393	184.914	1.54119	0.417953	0.0339691
Msa0960680	22.3599	9.96027	17.5002	21.6646	39.0602	42.1008	101.275	133.493	59.3414	138.821	58.5577	2.10272	0.439312	0.00201115
Msa0961190	0	0	3.68426	4.70969	3.90602	6.69785	22.6149	37.8406	13.6193	123.841	21.6913	4.04826	0.90516	0.00529929
Msa0962510	5.83301	15.9364	73.6851	26.3743	13.6711	0.956836	3.93303	4.20451	0.97281	2.99614	14.8563	-3.38477	0.780023	0.00784505
Msa0963130	0	5.97616	1.84213	5.65163	2.92951	247.821	10.8158	16.8181	29.1843	0.998715	32.2037	4.2218	1.06278	0.0180407
Msa0964580	87.4951	120.519	119.738	90.4261	154.288	66.0217	62.9284	16.8181	31.1299	27.964	77.7328	-1.4802	0.382089	0.022477
Msa0964870	77.7734	32.8689	47.8953	29.2001	55.6607	97.5973	98.3257	76.7324	155.65	113.853	78.5557	1.1561	0.328652	0.0472714
Msa0972040	0	0	0	1.88388	0	0	1.96651	46.2496	11.6737	14.9807	7.67545	5.24816	1.4982	0.0482647
Msa0972660	15.5547	0.996027	9.21064	22.6065	15.6241	0	0	0	0	1.99743	6.59894	-4.97872	1.24083	0.016556
Msa0973480	14.5825	14.9404	14.737	11.3033	20.5066	57.4102	60.9619	94.6015	110.9	75.9023	47.5846	2.39457	0.324934	2.03004e-09
Msa0974520	42.7754	500.005	125.265	81.9487	249.985	14.3525	21.6317	58.8632	31.1299	20.973	114.693	-2.768	0.598437	0.00336977
Msa0975030	27.2207	94.6225	124.344	68.7615	30.2716	24.8777	16.7154	0	7.78248	4.99357	39.9589	-2.66234	0.693884	0.0244838
Msa0979150	25.2764	33.8649	59.8692	34.8517	44.9192	15.3094	11.7991	0	5.83686	7.98972	23.9716	-2.27285	0.547153	0.0118448
Msa0985880	49.5805	30.8768	35.9215	12.2452	101.556	151.18	224.183	189.203	120.628	167.784	108.316	1.89043	0.447722	0.00996591
Msa0989510	23.332	34.8609	29.474	26.3743	35.1541	63.1512	51.1294	86.1925	72.9607	42.9447	46.5574	1.08436	0.292318	0.0323628
Msa0996350	9.72168	10.9563	0.921064	6.59357	26.3656	22.9641	48.1796	69.3745	34.0483	231.702	46.0827	2.89889	0.723671	0.0168009
Msa1000150	19.4434	5.97616	3.68426	11.3033	11.718	22.9641	57.0289	110.368	10.7009	44.9422	29.813	2.23836	0.622139	0.0406776
Msa1000160	8.74951	8.96424	0.921064	7.53551	15.6241	17.2231	42.28	236.504	28.2115	43.9435	40.9956	3.14051	0.738209	0.00951698
Msa1000450	30.1372	20.9166	40.5268	44.2711	32.2246	67.9354	73.7443	136.647	83.6616	69.91	59.9974	1.35834	0.315372	0.00826188
Msa1004280	627.048	596.62	573.823	656.531	506.805	1304.17	987.19	3293.19	1916.43	1381.22	1184.3	1.58482	0.313612	0.000734169
Msa1006030	28.1929	85.6583	78.2904	51.8066	64.4493	13.3957	9.83257	11.5624	24.3202	17.9769	38.5485	-1.99877	0.401605	0.00102993
Msa1006760	29.165	29.8808	24.8687	16.013	9.76504	16.2662	50.1461	97.7549	103.118	110.857	48.7835	1.7852	0.505821	0.046356
Msa1007670	22.3599	59.7616	50.6585	25.4323	57.6137	3.82735	4.91628	2.10226	8.75529	5.99229	24.142	-3.07029	0.505399	7.34339e-06
Msa1016770	12.6382	7.96821	6.44745	13.1871	5.85902	0.956836	0	0	0	0	4.70568	-5.08205	1.12176	0.00444913
Msa1016820	87.4951	108.567	162.107	115.858	105.462	45.9281	41.2968	4.20451	41.8308	5.99229	71.8743	-2.05472	0.550029	0.0303196
Msa1017840	5.83301	1.99205	1.84213	0	0	16.2662	24.5814	92.4993	39.8852	47.9383	23.0838	4.51928	0.764047	1.60758e-05
Msa1017850	3.88867	0.996027	2.76319	0.941939	8.78853	11.482	39.3303	97.7549	65.1782	92.8805	32.4004	4.14307	0.68635	8.71185e-06
Msa1019150	326.648	246.019	508.427	405.976	383.766	440.145	645.017	2066.52	721.825	1388.21	713.255	1.49161	0.403002	0.0329803
Msa1019270	39.8589	63.7457	29.474	32.0259	34.1776	74.6332	55.0624	134.544	207.208	104.865	77.5596	1.53311	0.395269	0.0224064
Msa1021250	16.5268	15.9364	23.0266	29.2001	73.2378	85.1584	110.125	111.42	222.773	68.9113	75.6315	1.92225	0.47824	0.0162312
Msa1021280	29.165	16.9325	17.5002	26.3743	46.8722	59.3238	60.9619	101.959	242.23	68.9113	67.023	1.96326	0.472357	0.0118448
Msa1023270	19.4434	34.8609	46.0532	46.155	7.81203	107.166	52.1126	173.436	123.547	57.9255	66.8511	1.73467	0.486175	0.0426079
Msa1023310	48.6084	114.543	105.922	61.226	40.0367	20.0936	26.5479	19.9714	23.3474	26.9653	48.7262	-1.66314	0.369501	0.00487503
Msa1023500	160.408	85.6583	226.582	153.536	114.251	224.857	186.819	582.325	356.048	526.323	261.681	1.34081	0.376668	0.0435497
Msa1024680	6.80517	4.98013	8.28958	5.65163	13.6711	18.1799	13.7656	53.6075	24.3202	27.964	17.7235	1.80392	0.508813	0.0450255
Msa1027350	72.9126	63.7457	81.0536	68.7615	44.9192	38.2735	23.5982	11.5624	22.3746	23.9692	45.117	-1.46468	0.335323	0.00731139
Msa1027410	61.2466	65.7378	81.0536	68.7615	40.0367	43.0576	23.5982	11.5624	19.4562	20.973	43.5484	-1.41376	0.369541	0.0251479
Msa1031180	803.983	522.914	571.981	453.073	1416.91	1655.33	845.601	4159.31	2319.18	3098.01	1584.63	1.68012	0.432103	0.0218021
Msa1031210	7.77734	17.9285	5.52638	24.4904	19.5301	53.5828	29.4977	48.3519	36.9668	43.9435	28.7595	1.49801	0.423013	0.0453483
Msa1031960	151.658	459.168	371.189	289.175	591.761	73.6764	172.07	5.25564	26.2659	6.991	214.721	-2.71168	0.725602	0.0302583
Msa1035130	25.2764	5.97616	9.21064	22.6065	1.95301	39.2303	30.481	91.4482	93.3897	107.861	42.7433	2.47706	0.586883	0.00996591
Msa1037020	142.909	174.305	151.054	163.897	135.734	102.381	72.761	56.7609	69.0695	63.9177	113.279	-1.07166	0.218827	0.00138914
Msa1037790	24.3042	35.857	8.28958	25.4323	21.4831	8.61153	0	1.05113	1.94562	1.99743	12.8972	-3.06962	0.726839	0.00996591
Msa1038360	143.881	78.6861	74.6062	104.555	202.136	176.058	270.396	398.378	296.707	269.653	201.506	1.22465	0.332332	0.0339691
Msa1038680	961.474	998.019	270.793	1228.29	1602.44	115.777	393.303	392.071	244.175	148.809	635.515	-1.96759	0.459168	0.0089182
Msa1040460	55.4136	62.7497	106.843	74.4132	124.992	24.8777	54.0791	26.2782	18.4834	18.9756	56.7106	-1.57264	0.385883	0.0143623
Msa1042560	43.7475	44.8212	71.843	44.2711	29.2951	12.4389	19.6651	8.40903	19.4562	20.973	31.492	-1.53038	0.375162	0.0143297
Msa1044090	59.3022	63.7457	40.5268	55.5744	50.7782	32.5324	14.7489	10.5113	20.429	19.9743	36.8123	-1.45352	0.339248	0.0089182
Msa1046440	100.133	75.698	55.2638	78.1809	141.593	121.518	243.848	352.128	157.595	250.677	157.664	1.32011	0.350488	0.0283783
Msa1048100	78.7456	141.436	35.0004	76.297	112.298	10.5252	39.3303	15.7669	35.0211	5.99229	55.0413	-2.05575	0.521503	0.0197088
Msa1048920	409.283	247.015	283.688	214.762	239.243	787.476	478.846	1178.31	565.202	632.186	503.602	1.38539	0.2944	0.00248205
Msa1049330	18.4712	50.7974	41.4479	26.3743	38.0836	3.82735	4.91628	2.10226	4.86405	1.99743	19.2882	-3.29891	0.521786	1.78002e-06
Msa1049380	58.3301	346.617	133.554	158.246	145.499	59.3238	47.1963	18.9203	64.2054	44.9422	107.683	-1.84261	0.455853	0.0154105
Msa1050790	88.4672	33.8649	50.6585	95.1358	70.3083	151.18	129.79	460.394	109.927	167.784	135.751	1.58953	0.440055	0.0397192
Msa1051310	36.9424	27.8887	35.0004	32.9679	41.9897	17.2231	19.6651	9.46015	13.6193	11.9846	24.6741	-1.27677	0.333157	0.0247058
Msa1055880	48.6084	81.6742	69.0798	96.0778	98.6269	17.2231	46.2131	31.5338	16.5378	21.9717	52.7546	-1.56324	0.361664	0.00796025
Msa1056790	7.77734	11.9523	12.8949	9.41939	19.5301	33.4893	19.6651	35.7384	35.0211	29.9614	21.5449	1.32174	0.378115	0.0490588
Msa1060120	8.74951	10.9563	13.816	18.8388	18.5536	48.7987	28.5145	94.6015	88.5257	57.9255	38.928	2.16459	0.414532	0.000397131
Msa1061360	4.86084	23.9046	9.21064	12.2452	22.4596	2.87051	2.94977	2.10226	0.97281	0	8.15763	-3.02617	0.77499	0.0211251
Msa1063800	26.2485	13.9444	11.9738	12.2452	22.4596	44.9713	90.4596	268.038	77.8248	154.801	72.2966	2.87258	0.486044	1.60758e-05
Msa1068250	31.1094	27.8887	35.9215	28.2582	53.7077	74.6332	96.3592	171.334	52.5317	57.9255	62.9669	1.35492	0.384989	0.0471909
Msa1070910	64.1631	23.9046	37.7636	18.8388	50.7782	82.2879	109.142	139.8	105.063	68.9113	70.0653	1.37002	0.368128	0.0313675
Msa1073200	28.1929	17.9285	27.6319	32.0259	50.7782	18.1799	9.83257	4.20451	8.75529	2.99614	20.0526	-1.82544	0.510505	0.0420518
Msa1073250	116.66	81.6742	151.976	97.0197	94.7209	43.0576	53.0959	15.7669	19.4562	19.9743	69.3401	-1.8386	0.379059	0.00159584
Msa1073380	1.94434	3.98411	1.84213	0	3.90602	5.74102	12.7823	16.8181	10.7009	18.9756	7.66945	2.48497	0.69454	0.0418687
Msa1076540	476.362	416.339	473.427	289.175	879.83	609.505	926.228	1770.1	1284.11	2088.31	921.339	1.3974	0.379921	0.034477
Msa1077280	0	0	3.68426	9.41939	9.76504	71.7627	11.7991	42.0451	71.0151	20.973	24.0464	3.24757	0.802478	0.0152574
Msa1077420	6.80517	2.98808	2.76319	0.941939	6.83553	8.61153	10.8158	31.5338	30.1571	21.9717	12.3424	2.34479	0.627312	0.0302341
Msa1077620	6.80517	13.9444	1.84213	16.013	0	47.8418	15.7321	114.573	104.091	31.9589	35.2801	3.02556	0.750819	0.0157512
Msa1077630	13.6103	13.9444	11.0528	9.41939	13.6711	45.9281	16.7154	94.6015	35.0211	19.9743	27.3938	1.78172	0.506338	0.047224
Msa1077960	161.38	163.348	304.872	214.762	138.664	118.648	69.8112	50.4542	52.5317	73.9049	134.838	-1.42734	0.32195	0.00609653
Msa1077970	698.988	1147.42	1146.72	1002.22	923.773	567.404	410.018	220.737	357.021	282.636	675.695	-1.42005	0.27694	0.000593317
Msa1082520	39.8589	21.9126	33.1583	27.3162	55.6607	66.0217	84.5601	121.931	72.9607	97.874	62.1254	1.31653	0.316832	0.0118448
Msa1082980	35.9702	62.7497	58.027	46.155	36.1306	20.0936	29.4977	4.20451	7.78248	7.98972	30.8601	-1.77677	0.487834	0.0374218
Msa1084030	70.9682	73.706	164.87	146.942	90.8149	66.9785	39.3303	8.40903	30.1571	29.9614	72.2138	-1.64444	0.460661	0.0425309
Msa1085290	42.7754	85.6583	58.027	67.8196	123.039	213.374	174.036	271.191	354.103	119.846	150.987	1.58619	0.363494	0.00736185
Msa1088160	65.1352	101.595	56.1849	61.226	73.2378	135.871	149.455	190.254	178.997	101.869	111.382	1.08266	0.262016	0.012478
Msa1089050	184.712	121.515	110.528	161.072	199.207	269.828	312.676	552.893	388.151	246.683	254.726	1.18775	0.287453	0.012478
Msa1090990	122.493	153.388	192.502	146.942	120.11	39.2303	83.5768	60.9654	38.9124	93.8792	105.2	-1.21711	0.308588	0.0197088
Msa1099660	16.5268	8.96424	35.9215	8.47745	29.2951	0	2.94977	3.15338	4.86405	6.991	11.7143	-2.46996	0.699962	0.046356
Msa1099710	29.165	26.8927	23.0266	35.7937	17.5771	55.4965	50.1461	97.7549	71.9879	70.9087	47.8749	1.38471	0.306916	0.00471925
Msa1100640	45.6919	85.6583	128.028	95.1358	129.875	240.166	257.613	367.895	126.465	255.671	173.22	1.3645	0.347493	0.0203458
Msa1108790	21.3877	47.8093	47.8953	64.0518	24.4126	133	55.0624	357.384	102.145	102.868	95.6016	1.86707	0.497134	0.0291936
Msa1109470	88.4672	93.6265	90.2643	68.7615	135.734	56.4533	62.9284	47.3008	35.0211	31.9589	71.0516	-1.02833	0.291748	0.0466977
Msa1109920	95.2724	74.702	69.0798	62.168	198.23	133	218.283	507.695	294.761	413.468	206.666	1.64984	0.423601	0.0214744
Msa1110070	3.88867	6.97219	11.0528	7.53551	5.85902	32.5324	21.6317	35.7384	13.6193	15.9794	15.4809	1.75368	0.480006	0.0362892
Msa1110100	175.962	365.542	407.11	365.472	204.089	162.662	161.254	58.8632	45.722	111.856	205.853	-1.48994	0.401821	0.0324393
Msa1113900	3.88867	9.96027	1.84213	0	9.76504	15.3094	52.1126	23.1248	29.1843	33.9563	17.9144	2.60269	0.650124	0.0168714
Msa1114560	33.0537	19.9205	43.29	16.9549	27.3421	60.2807	58.9954	72.5279	72.9607	77.8998	48.3226	1.28332	0.304712	0.010012
Msa1116470	148.742	155.38	128.949	127.162	271.468	243.036	330.374	359.486	346.32	486.374	259.729	1.08623	0.282061	0.0237249
Msa1118340	11.666	19.9205	12.8949	5.65163	21.4831	15.3094	58.9954	44.1474	49.6133	85.8895	32.5571	1.82801	0.492705	0.0323628
Msa1118450	128.326	98.6066	74.6062	31.084	148.429	136.828	314.642	409.94	345.347	302.611	199.042	1.65002	0.407459	0.0151429
Msa1118470	69.9961	62.7497	73.6851	43.3292	16.6006	68.8922	148.472	389.969	125.492	257.668	125.685	1.89406	0.490454	0.0231166
Msa1118710	336.37	92.6305	74.6062	66.8777	298.81	342.547	637.151	1448.45	839.535	1414.18	555.116	2.42931	0.526727	0.00344313
Msa1119440	125.41	64.7417	105.001	72.5293	81.0498	218.159	239.915	296.418	328.81	325.581	185.761	1.65006	0.246867	2.14194e-07
Msa1120020	0.972168	10.9563	1.84213	2.82582	6.83553	7.65469	46.2131	25.2271	18.4834	26.9653	14.7975	2.41716	0.670434	0.04032
Msa1120380	38.8867	21.9126	7.36851	7.53551	28.3186	61.2375	114.058	53.6075	56.423	62.919	45.2267	1.74612	0.472332	0.033215
Msa1120900	162.352	149.404	156.581	166.723	200.183	178.928	263.513	584.427	290.87	659.152	281.213	1.24269	0.35441	0.047917
Msa1120910	1236.6	797.817	624.481	620.738	1019.47	990.326	1488.65	5714.98	2612.97	4022.82	1912.89	1.78638	0.433252	0.0128549
Msa1121180	17.499	22.9086	18.4213	41.4453	13.6711	45.9281	57.0289	72.5279	65.1782	90.883	44.5491	1.53902	0.360858	0.00936883
Msa1121950	103.05	60.7576	86.58	76.297	200.183	126.302	185.836	627.524	379.396	527.321	237.325	1.80909	0.463366	0.0211251
Msa1121990	21.3877	6.97219	10.1317	1.88388	5.85902	24.8777	117.008	27.3293	29.1843	76.901	32.1534	2.57478	0.627306	0.013546
Msa1126080	2.9165	0.996027	3.68426	1.88388	10.7415	7.65469	33.4307	86.1925	7.78248	15.9794	17.1262	2.89969	0.809653	0.0416808
Msa1127740	1.94434	0.996027	0	0	0	2.87051	3.93303	40.994	10.7009	3.99486	6.54337	4.42379	1.25072	0.0456619
Msa1129400	151.658	155.38	82.8958	122.452	224.596	227.727	315.625	747.352	357.994	512.341	289.802	1.55212	0.363747	0.00936883
Msa1130050	166.241	116.535	119.738	93.2519	314.434	244.95	382.487	456.19	372.586	431.445	269.786	1.2204	0.346162	0.0466977
Msa1131290	346.092	261.955	359.215	215.704	322.246	595.152	636.167	2070.72	615.788	537.309	596.035	1.56532	0.392979	0.0175072
Msa1135540	30.1372	23.9046	25.7898	16.9549	11.718	4.78418	5.89954	2.10226	3.89124	0.998715	12.6181	-2.61007	0.559071	0.0028322
Msa1135970	25.2764	43.8252	27.6319	39.5614	47.8487	16.2662	17.6986	8.40903	13.6193	17.9769	25.8114	-1.31184	0.359079	0.0362892
Msa1136580	22.3599	7.96821	35.0004	11.3033	23.4361	0.956836	2.94977	0	2.91843	0.998715	10.7892	-3.66543	0.761157	0.0018436
Msa1137900	26.2485	37.849	54.3428	14.1291	51.7547	11.482	9.83257	4.20451	5.83686	14.9807	23.0661	-1.9894	0.497039	0.0168714
Msa1138320	118.604	141.436	105.001	130.93	569.302	582.713	824.953	2133.79	548.665	719.075	587.447	2.17464	0.531375	0.0138772
Msa1140170	792.317	1187.26	688.956	487.924	631.798	549.224	166.17	70.4256	101.172	195.748	487.1	-1.80643	0.487698	0.032784
Msa1146280	55.4136	14.9404	27.6319	35.7937	78.1203	32.5324	73.7443	804.113	216.937	237.694	157.692	2.6873	0.683713	0.0202008
Msa1148200	8.74951	18.9245	53.4217	32.0259	19.5301	4.78418	7.86606	0	7.78248	3.99486	15.7079	-2.43542	0.661048	0.0339691
Msa1148790	23.332	17.9285	8.28958	24.4904	36.1306	39.2303	48.1796	145.056	138.139	49.9357	53.0711	1.93302	0.494766	0.0210602
Msa1150800	17.499	4.98013	17.5002	11.3033	18.5536	3.82735	0.983257	2.10226	1.94562	4.99357	8.36883	-2.33336	0.653705	0.0425309
Msa1150910	19.4434	27.8887	34.0794	46.155	33.2011	122.475	27.5312	138.749	118.683	89.8843	65.809	1.62818	0.419366	0.0221758
Msa1153490	20.4155	15.9364	32.2372	42.3872	48.8252	38.2735	79.6438	210.226	85.6072	222.713	79.6265	1.99261	0.499722	0.0174149
Msa1157520	215.821	285.86	313.162	253.382	355.447	462.152	370.688	849.312	532.127	1074.62	471.257	1.20784	0.314211	0.0240068
Msa1160040	19.4434	80.6781	17.5002	34.8517	15.6241	9.56836	11.7991	3.15338	3.89124	9.98715	20.6497	-2.1261	0.598946	0.0444682
Msa1160200	177.907	485.065	149.212	125.278	169.912	8.61153	68.828	78.8346	1.94562	7.98972	127.358	-2.73737	0.743756	0.034285
Msa1160610	49.5805	91.6344	59.8692	35.7937	66.4023	15.3094	23.5982	4.20451	0.97281	0	34.7365	-2.77923	0.733921	0.0274432
Msa1162380	35.9702	75.698	79.2115	82.8906	88.8618	19.1367	46.2131	5.25564	11.6737	15.9794	46.0891	-1.88172	0.492391	0.0251479
Msa1164530	138.048	171.317	146.449	159.188	117.18	101.425	62.9284	52.5564	32.1027	64.9165	104.611	-1.22086	0.298427	0.0138812
Msa1164690	375.257	250.003	407.11	288.233	362.283	363.598	502.444	950.22	797.704	1119.56	541.641	1.14939	0.317806	0.0393725
Msa1168980	26.2485	117.531	164.87	47.0969	108.392	11.482	32.4475	19.9714	28.2115	39.9486	59.62	-1.81374	0.501947	0.0397031
Msa1169230	28.1929	15.9364	16.5792	21.6646	22.4596	47.8418	26.5479	154.516	60.3142	83.892	47.7944	1.83033	0.456655	0.0167483
Msa1169860	361.646	318.728	253.293	222.298	583.949	500.425	609.619	1188.83	640.109	1286.34	596.524	1.28008	0.355748	0.0406776
Msa1173170	34.998	42.8291	63.5534	49.9228	100.58	98.5541	95.3759	159.772	152.731	199.743	99.8059	1.2742	0.347113	0.035103
Msa1175410	277.068	223.11	114.212	71.5874	126.945	344.461	225.166	1203.54	338.538	798.972	372.36	1.84025	0.491547	0.029797
Msa1176610	24.3042	10.9563	14.737	6.59357	39.0602	44.9713	56.0456	56.7609	63.2326	87.8869	40.4549	1.69265	0.444286	0.0257696
Msa1180350	26.2485	57.7695	18.4213	67.8196	36.1306	134.914	130.773	106.164	113.819	87.8869	77.9946	1.47558	0.356893	0.0124446
Msa1180400	47.6362	29.8808	32.2372	20.7227	29.2951	5.74102	0.983257	2.10226	10.7009	8.98843	18.8288	-2.48069	0.531415	0.0028322
Msa1180820	0	0	0	0	0	0	0	702.154	1117.76	1742.76	356.267	25.8493	3.02628	2.74404e-13
Msa1184300	34.998	48.8053	31.3162	38.6195	33.2011	3.82735	4.91628	12.6135	17.5106	3.99486	22.9803	-2.12726	0.465962	0.0039013
Msa1185900	15.5547	0	12.8949	10.3613	42.9662	0	0	0	0	0	8.17771	-6.48585	1.41198	0.00362598
Msa1186260	694.128	519.926	840.931	598.131	398.414	287.051	365.772	191.305	229.583	282.636	440.788	-1.1697	0.261472	0.00529929
Msa1188640	98.1889	75.698	104.08	113.975	84.9558	50.7123	27.5312	55.7098	26.2659	62.919	70.0036	-1.09749	0.305885	0.0414426
Msa1188910	8.74951	7.96821	2.76319	3.76776	3.90602	17.2231	23.5982	22.0737	9.7281	36.9524	13.673	2.0173	0.540307	0.0304459
Msa1189940	29.165	39.8411	23.0266	15.071	89.8384	98.5541	106.192	231.248	214.018	208.731	105.569	2.12546	0.465308	0.0039013
Msa1190030	118.604	161.356	93.9485	124.336	151.358	85.1584	59.9787	37.8406	25.293	49.9357	90.781	-1.32942	0.331605	0.0167383
Msa1190990	87.4951	61.7536	66.3166	108.323	87.8853	91.8563	58.9954	735.79	280.169	567.27	214.585	2.07397	0.566721	0.0358036
Msa1191550	7.77734	12.9483	11.9738	17.8968	37.1071	58.367	41.2968	54.6587	71.0151	48.937	36.1978	1.64615	0.414375	0.0180407
Msa1192270	48.6084	77.6901	185.134	212.878	162.1	71.7627	43.2633	8.40903	21.4018	7.98972	83.9237	-2.16541	0.598128	0.0391591
Msa1193930	12.6382	10.9563	7.36851	8.47745	17.5771	85.1584	33.4307	10.5113	165.378	63.9177	41.5413	2.65432	0.603666	0.00659411
Msa1194820	53.4692	30.8768	47.8953	36.7356	21.4831	214.331	64.895	121.931	90.4713	53.9306	73.6019	1.51792	0.420594	0.0398234
Msa1197350	3.88867	3.98411	11.0528	6.59357	14.6476	22.9641	16.7154	72.5279	21.4018	34.955	20.8731	2.06499	0.560048	0.0339691
Msa1200970	215.821	39.8411	48.8164	20.7227	133.781	12.4389	13.7656	17.8692	23.3474	13.982	54.0385	-2.49524	0.5764	0.00796025
Msa1201180	23.332	30.8768	41.4479	28.2582	51.7547	9.56836	8.84931	0	5.83686	7.98972	20.7914	-2.43706	0.510535	0.00210428
Msa1204190	2.9165	5.97616	1.84213	1.88388	1.95301	111.95	3.93303	14.7158	23.3474	7.98972	17.6507	3.48044	0.871518	0.0171339
Msa1204200	5.83301	5.97616	3.68426	6.59357	5.85902	13.3957	9.83257	14.7158	27.2387	49.9357	14.3064	2.04388	0.571783	0.0421536
Msa1206520	1.94434	0	0	0.941939	4.88252	0.956836	0.983257	442.525	92.4169	6.991	55.1642	6.13158	1.72506	0.0440368
Msa1209470	23.332	100.599	93.0275	77.239	37.1071	13.3957	6.8828	13.6647	19.4562	17.9769	40.2681	-2.21485	0.470448	0.00248205
Msa1210030	109.855	108.567	58.027	52.7486	566.372	208.59	791.522	1312.86	1395.98	1137.54	574.206	2.43622	0.639579	0.0257696
Msa1212070	56.3857	45.8172	44.2111	64.9938	20.5066	91.8563	79.6438	177.641	184.834	279.64	104.553	1.81013	0.409249	0.00620102
Msa1215910	34.0259	78.6861	46.0532	31.084	77.1438	18.1799	21.6317	16.8181	7.78248	9.98715	34.1392	-1.84274	0.424793	0.00784505
Msa1217260	20.4155	52.7894	93.0275	94.1939	41.9897	16.2662	16.7154	1.05113	15.565	4.99357	35.7007	-2.46545	0.594263	0.0120504
Msa1219510	6.80517	13.9444	19.3423	9.41939	9.76504	5.74102	15.7321	416.247	212.072	100.87	80.9939	3.6616	0.805161	0.00420328
Msa1221300	555.108	426.299	291.977	340.982	729.448	630.555	1138.61	2152.71	1255.9	1892.56	941.415	1.59296	0.362755	0.00672192
Msa1221310	539.553	423.311	310.399	475.679	1142.51	655.433	1049.14	2745.55	1432.95	2919.24	1169.38	1.6061	0.453425	0.0453251
Msa1227760	38.8867	22.9086	32.2372	36.7356	75.1908	126.302	72.761	98.8061	113.819	71.9075	68.9555	1.23206	0.348445	0.0456619
Msa1228830	103.05	178.289	109.607	63.1099	59.5667	16.2662	45.2298	2.10226	21.4018	11.9846	61.0606	-2.40235	0.560831	0.0089182
Msa1231270	862.313	666.342	591.323	734.712	1083.92	796.088	1267.42	2247.31	2715.11	2289.05	1325.36	1.24187	0.336524	0.033732
Msa1231450	0	0	0	0	0	0	0	857.721	1245.2	1918.53	402.145	26.0097	3.02627	2.30859e-13
Msa1231790	25.2764	59.7616	35.9215	46.155	35.1541	102.381	96.3592	54.6587	72.9607	128.834	65.7463	1.17142	0.327196	0.0416808
Msa1233010	52.497	56.7735	57.106	32.0259	65.4258	129.173	83.5768	209.175	183.861	193.751	106.336	1.59958	0.31413	0.000653888
Msa1234420	270.263	314.744	268.03	292.001	948.185	603.764	951.793	1771.15	954.326	1638.89	801.315	1.49988	0.427267	0.0475288
Msa1235910	70.9682	78.6861	72.7641	55.5744	170.888	91.8563	274.329	444.627	394.961	296.618	195.127	1.74296	0.427451	0.0143464
Msa1236730	42.7754	21.9126	35.9215	31.084	124.992	110.993	68.828	454.087	133.275	285.632	130.95	2.0361	0.567909	0.0415287
Msa1237130	3.88867	17.9285	22.1055	7.53551	10.7415	175.101	41.2968	29.4316	34.0483	58.9242	40.1002	2.44537	0.595558	0.0135119
Msa1237890	19.4434	35.857	34.0794	23.5485	28.3186	9.56836	11.7991	2.10226	7.78248	9.98715	18.2486	-1.76974	0.43838	0.0154787
Msa1238350	2.9165	0.996027	19.3423	33.9098	3.90602	0	0	0	0	0	6.10707	-6.06644	1.42293	0.00938115
Msa1241030	20.4155	56.7735	55.2638	48.0389	56.6372	25.8346	8.84931	7.3579	1.94562	10.9859	29.2102	-2.10555	0.538184	0.0208228
Msa1241040	9.72168	27.8887	16.5792	4.70969	16.6006	5.74102	0.983257	0	0	1.99743	8.42215	-3.09644	0.866563	0.0422455
Msa1242230	141.936	30.8768	59.8692	70.6454	44.9192	66.9785	35.3973	1352.8	565.202	284.634	265.326	2.7264	0.739731	0.0339691
Msa1242240	234.292	73.706	362.899	259.975	170.888	214.331	259.58	2463.84	1369.72	1040.66	644.989	2.27899	0.597509	0.0256564
Msa1243970	2.9165	3.98411	0	5.65163	2.92951	13.3957	27.5312	3.15338	11.6737	55.928	12.7164	2.85447	0.813464	0.0476244
Msa1248990	15.5547	69.7219	109.607	47.0969	72.2613	7.65469	5.89954	0	7.78248	6.991	34.2569	-3.46446	0.603671	3.43347e-05
Msa1249680	77.7734	41.8331	92.1064	71.5874	72.2613	133.957	103.242	502.439	222.773	254.672	157.265	1.77428	0.416579	0.00945106
Msa1251640	124.437	400.403	300.267	175.201	118.157	70.8059	71.7778	4.20451	16.5378	13.982	129.577	-2.65567	0.629052	0.00996591
Msa1252610	28.1929	65.7378	33.1583	39.5614	48.8252	42.1008	41.2968	860.874	873.583	96.8753	213.021	3.15172	0.747	0.00996591
Msa1252620	15.5547	25.8967	9.21064	33.9098	27.3421	32.5324	27.5312	489.826	354.103	49.9357	106.584	3.0916	0.732272	0.00996591
Msa1256880	38.8867	60.7576	19.3423	54.6325	96.6739	166.49	178.953	77.7835	156.622	485.375	133.552	1.9793	0.502619	0.0199217
Msa1258190	150.686	320.721	197.108	367.356	169.912	107.166	128.807	10.5113	29.1843	25.9666	150.742	-1.99813	0.570046	0.0479448
Msa1260140	4473.92	486.061	811.457	401.266	408.179	299.49	178.953	248.066	329.782	235.697	787.287	-2.34865	0.60937	0.023547
Msa1260980	37.9145	7.96821	18.4213	6.59357	29.2951	0	2.94977	3.15338	0.97281	2.99614	11.0265	-3.32579	0.778392	0.00920482
Msa1260990	214.849	165.34	133.554	228.891	225.572	83.2448	109.142	60.9654	96.3081	80.8959	139.876	-1.16803	0.246231	0.00229004
Msa1262370	5.83301	34.8609	20.2634	29.2001	30.2716	4.78418	4.91628	5.25564	9.7281	1.99743	14.7111	-2.17194	0.584987	0.0321277
Msa1262680	34.0259	49.8013	11.0528	30.142	35.1541	4.78418	9.83257	8.40903	9.7281	15.9794	20.8909	-1.71622	0.483009	0.0441348
Msa1266800	7.77734	11.9523	15.6581	6.59357	29.2951	4.78418	12.7823	325.85	249.039	178.77	84.2502	3.43571	0.823064	0.0112654
Msa1270840	9.72168	14.9404	15.6581	17.8968	43.9427	65.0649	44.2466	101.959	73.9335	66.9139	45.4278	1.78547	0.420965	0.00979698
Msa1271590	0.972168	0	0	4.70969	0.976504	8.61153	3.93303	18.9203	14.5921	32.9576	8.5673	3.56001	0.931619	0.0251479
Msa1274590	9.72168	80.6781	1.84213	30.142	22.4596	6.69785	2.94977	2.10226	1.94562	3.99486	16.2534	-3.02833	0.822089	0.0339733
Msa1283840	196.378	67.7298	332.504	243.962	98.6269	199.979	235.982	2075.98	1247.14	921.814	562.01	2.31698	0.60229	0.0240068
Msa1284030	31.1094	91.6344	7.36851	32.0259	18.5536	52.626	205.501	2182.14	1504.94	361.535	448.743	4.57553	0.95341	0.00194317
Msa1284260	254.708	93.6265	361.978	303.304	161.123	226.77	263.513	2787.59	1399.87	1151.52	700.401	2.31076	0.599026	0.0233431
Msa1287410	48.6084	56.7735	31.3162	57.4583	114.251	68.8922	176.986	291.163	205.263	271.65	132.236	1.71734	0.42611	0.0157512
Msa1288180	0	1.99205	1.84213	0	1.95301	7.65469	0	40.994	35.0211	20.973	11.043	4.17813	1.09937	0.0262605
Msa1291090	81.6621	77.6901	67.2377	80.0648	224.596	172.231	56.0456	583.376	473.758	996.717	281.338	2.10299	0.600848	0.0485771
Msa1293390	42.7754	43.8252	41.4479	12.2452	88.8618	37.3166	80.6271	625.421	235.42	211.728	141.967	2.37723	0.642332	0.0329803
Msa1293400	85.5507	53.7854	40.5268	33.9098	158.194	46.885	87.5099	960.731	670.266	281.638	241.9	2.46042	0.683207	0.0405643
Msa1294240	1027.58	73.706	78.2904	16.9549	186.512	18.1799	23.5982	32.585	19.4562	50.9345	152.78	-3.25655	0.782029	0.0115632
Msa1294300	170.129	60.7576	111.449	144.117	205.066	72.7196	42.28	49.403	51.5589	51.9332	95.9413	-1.36758	0.337627	0.0151429
Msa1294320	34.998	35.857	58.9481	43.3292	102.533	2.87051	11.7991	1.05113	0	3.99486	29.5381	-3.80198	0.654162	2.43756e-05
Msa1295060	27.2207	40.8371	47.8953	36.7356	21.4831	12.4389	4.91628	17.8692	12.6465	11.9846	23.4027	-1.54515	0.408395	0.0276943
Msa1298830	27.2207	59.7616	90.2643	57.4583	38.0836	14.3525	12.7823	11.5624	32.1027	12.9833	35.6572	-1.70185	0.436856	0.0214744
Msa1305730	35.9702	29.8808	46.9743	28.2582	140.617	96.6405	132.74	471.957	254.876	241.689	147.96	2.08826	0.527434	0.0189447
Msa1310490	239.153	36.853	62.6324	35.7937	132.805	30.6188	13.7656	18.9203	34.0483	32.9576	63.7547	-1.95982	0.542795	0.0397736
Msa1310610	16.5268	10.9563	33.1583	22.6065	35.1541	2.87051	2.94977	6.30677	5.83686	9.98715	14.6353	-2.08817	0.537734	0.0221758
Msa1312220	0	0	0	0	0	0	0	1020.65	1574.98	2553.71	514.934	26.2023	3.02625	1.98434e-13
Msa1315110	226.515	315.74	382.242	327.795	278.304	212.418	100.292	43.0963	66.151	43.9435	199.65	-1.715	0.422907	0.0149936
Msa1316590	44.7197	32.8689	31.3162	13.1871	48.8252	102.381	179.936	81.988	100.199	157.797	79.3219	1.86565	0.37059	0.00077979
Msa1319750	83.6064	45.8172	61.7113	150.71	255.844	47.8418	16.7154	59.9143	17.5106	13.982	75.3653	-1.93921	0.552734	0.0476756
Msa1322860	302.344	109.563	194.345	229.833	125.969	172.231	142.572	3038.81	855.1	1102.58	627.335	2.46474	0.657311	0.0294723
Msa1323060	33.0537	97.6106	12.8949	19.7807	16.6006	81.3311	167.154	1535.7	1300.65	276.644	354.141	4.22445	0.740917	4.09882e-05
Msa1327050	639.686	274.903	473.427	648.054	294.904	482.245	378.554	7657.47	2038.04	3028.1	1591.54	2.54289	0.643896	0.0196081
Msa1327700	13.6103	9.96027	5.52638	5.65163	29.2951	34.4461	14.7489	90.397	66.151	200.742	47.0528	2.66762	0.65934	0.0152711
Msa1328810	983.834	764.948	1020.54	938.171	1908.09	1893.58	2338.19	2823.33	1879.47	3088.03	1763.82	1.09822	0.283617	0.0225244
Msa1332650	192.489	102.591	101.317	169.549	189.442	23.9209	99.309	47.3008	54.4773	55.928	103.632	-1.42704	0.372188	0.0245938
Msa1336740	0.972168	1.99205	1.84213	1.88388	1.95301	5.74102	7.86606	15.7669	9.7281	9.98715	5.77325	2.50131	0.711366	0.0472826
Msa1337270	14.5825	22.9086	11.0528	5.65163	10.7415	15.3094	12.7823	230.197	20.429	147.81	49.1465	2.71602	0.759435	0.0420473
Msa1338000	51.5249	26.8927	23.9477	17.8968	26.3656	64.108	52.1126	103.011	60.3142	87.8869	51.406	1.32549	0.350759	0.0277262
Msa1342130	23.332	6.97219	17.5002	10.3613	80.0733	45.9281	61.9452	214.43	143.976	204.737	80.9255	2.27948	0.6315	0.0398234
Msa1342140	22.3599	9.96027	11.0528	12.2452	106.439	36.3598	55.0624	345.821	250.012	327.578	117.689	2.64712	0.73634	0.0408188
Msa1342920	114.716	23.9046	51.5796	44.2711	161.123	97.5973	175.02	648.546	234.447	399.486	195.069	1.97485	0.561695	0.0472826
Msa1343820	26.2485	17.9285	47.8953	49.9228	29.2951	68.8922	69.8112	115.624	82.6888	84.8908	59.3197	1.29687	0.330856	0.0204924
Msa1344960	41.8032	35.857	42.3689	41.4453	25.3891	20.0936	19.6651	5.25564	7.78248	15.9794	25.564	-1.43818	0.407375	0.0462479
Msa1349240	116.66	139.444	118.817	111.149	229.478	237.295	267.446	577.069	306.435	306.605	241.04	1.24393	0.316912	0.0204148
Msa1350410	8.74951	12.9483	7.36851	4.70969	31.2481	10.5252	22.6149	189.203	86.58	85.8895	45.9837	2.60304	0.703771	0.0330888
Msa1350800	62.2187	46.8132	71.843	54.6325	97.6504	77.5037	192.718	224.941	144.949	189.756	116.303	1.31598	0.329111	0.0170421
Msa1350830	96.2446	59.7616	59.8692	63.1099	58.5902	29.6619	22.6149	16.8181	4.86405	10.9859	42.252	-1.98913	0.4143	0.00194317
Msa1351830	215.821	187.253	173.16	231.717	217.76	356.9	248.764	737.892	644	596.233	360.95	1.3327	0.302445	0.00641483
Msa1361230	64.1631	67.7298	138.16	50.8647	51.7547	34.4461	28.5145	16.8181	28.2115	36.9524	51.7614	-1.36175	0.371924	0.035801
Msa1366450	11.666	2.98808	37.7636	3.76776	12.6945	0.956836	0	0	0.97281	1.99743	7.28071	-4.12561	1.08473	0.0260222
Msa1367520	87.4951	95.6185	81.0536	41.4453	55.6607	118.648	85.5434	333.208	233.474	188.757	132.09	1.40919	0.391782	0.0407191
Msa1369030	266.374	182.273	331.583	206.285	302.716	703.275	437.549	2009.76	771.438	442.431	565.368	1.75907	0.416116	0.00996591
Msa1369410	8.74951	16.9325	14.737	17.8968	42.9662	69.849	45.2298	67.2722	73.9335	63.9177	42.1484	1.66188	0.40248	0.012582
Msa1371220	48.6084	69.7219	74.6062	68.7615	92.7679	120.561	137.656	196.561	176.079	92.8805	107.82	1.02932	0.27859	0.0333611
Msa1378910	29.165	12.9483	22.1055	11.3033	26.3656	66.0217	22.6149	147.158	85.6072	40.9473	46.4237	1.82959	0.499889	0.0358036
Msa1390480	348.036	302.792	675.14	491.692	451.145	628.641	390.353	2545.83	1439.76	1985.44	925.884	1.62321	0.456052	0.0435497
Msa1396130	105.966	155.38	116.054	114.917	200.183	205.72	419.851	935.504	337.565	789.983	338.112	1.95696	0.400391	0.00143429
Msa1396270	1.94434	2.98808	5.52638	3.76776	5.85902	6.69785	10.8158	26.2782	20.429	18.9756	10.3282	2.04434	0.586085	0.0498544
Msa1409340	5.83301	12.9483	16.5792	9.41939	10.7415	5.74102	14.7489	399.429	202.344	93.8792	77.1664	3.68822	0.804864	0.00373627
Msa1411190	25.2764	21.9126	16.5792	15.071	42.9662	39.2303	39.3303	152.414	87.5529	83.892	52.4224	1.7243	0.45757	0.0283311
Msa1412710	71.9404	87.6503	77.3694	80.0648	121.086	267.914	204.517	474.059	286.979	144.814	181.639	1.65341	0.326884	0.000731516
Msa1412940	99.1611	228.09	184.213	243.962	153.311	97.5973	76.694	8.40903	15.565	14.9807	112.198	-2.08992	0.590925	0.0456619
Msa1415140	17.499	21.9126	10.1317	14.1291	11.718	8.61153	13.7656	354.23	157.595	101.869	71.1462	3.07702	0.753033	0.0140939
Msa1416090	69.9961	83.6662	60.7902	100.787	91.7914	36.3598	46.2131	29.4316	13.6193	32.9576	56.5613	-1.35957	0.327315	0.0118448
Msa1416420	82.6342	113.547	68.1587	97.9616	196.277	342.547	214.35	798.858	650.81	197.746	276.289	1.98066	0.440815	0.00497896
Msa1417390	49.5805	78.6861	108.686	99.8455	81.0498	34.4461	42.28	29.4316	33.0755	50.9345	60.8015	-1.1361	0.294778	0.023547
Msa1421890	66.1074	62.7497	71.843	94.1939	146.476	110.036	215.333	352.128	269.468	200.742	158.908	1.37838	0.354385	0.0218021
Msa1429010	218.738	145.42	259.74	281.64	224.596	599.936	358.889	1571.44	612.87	408.474	468.174	1.65165	0.397246	0.0118438
Msa1433590	145.825	173.309	102.238	113.975	95.6974	71.7627	63.9117	27.3293	66.151	68.9113	92.911	-1.08001	0.30747	0.0474925
Msa1435550	46.664	70.7179	99.4749	47.0969	84.9558	33.4893	20.6484	3.15338	19.4562	24.9679	45.0625	-1.7749	0.462791	0.0245911
Msa1436270	34.0259	82.6702	65.3955	77.239	55.6607	22.9641	32.4475	6.30677	13.6193	1.99743	39.2326	-2.02302	0.549905	0.0344403
Msa1436420	213.877	109.563	168.555	192.156	243.149	320.54	199.601	1384.34	405.662	666.143	390.358	1.68217	0.462461	0.0378632
Msa1437460	80.6899	64.7417	48.8164	45.2131	79.0968	90.8994	160.271	199.714	120.628	110.857	100.093	1.09912	0.297235	0.033145
Msa1441480	1.94434	0	248.687	155.42	46.8722	0.956836	0	0	0.97281	0.998715	45.5852	-7.26439	1.73195	0.0105535
Msa1445900	200.267	84.6623	182.371	204.401	226.549	56.4533	69.8112	33.6361	24.3202	26.9653	110.944	-2.08785	0.37509	7.19287e-05
Msa1447270	29.165	30.8768	21.1845	30.142	52.7312	60.2807	102.259	112.471	51.5589	79.8972	57.0566	1.30888	0.340733	0.024211
Msa1450240	40.831	38.845	35.0004	50.8647	39.0602	16.2662	21.6317	14.7158	12.6465	15.9794	28.5841	-1.33209	0.30544	0.00739599
Msa1453050	22.3599	24.9007	11.0528	40.5034	38.0836	50.7123	69.8112	141.902	57.3958	93.8792	55.0601	1.59508	0.414815	0.0240068
Msa1453490	121.521	137.452	192.502	188.388	219.713	93.77	104.225	18.9203	37.9396	35.9537	115.038	-1.56227	0.431897	0.0393725
Msa1453550	33.0537	39.8411	35.0004	28.2582	94.7209	73.6764	83.5768	230.197	130.356	150.806	89.9487	1.53413	0.426257	0.0406746
Msa1454510	26.2485	41.8331	12.8949	15.071	21.4831	43.0576	43.2633	90.397	78.7976	62.919	43.5965	1.4403	0.393343	0.035801
Msa1454710	74.8569	90.6384	105.922	73.4712	65.4258	109.079	127.823	278.549	268.495	265.658	145.992	1.35437	0.325094	0.0115489
Msa1456010	42.7754	79.6821	74.6062	49.9228	35.1541	23.9209	27.5312	16.8181	24.3202	25.9666	40.0698	-1.2495	0.333211	0.0294723
Msa1457170	69.9961	54.7815	58.9481	74.4132	48.8252	92.8131	194.685	142.953	113.819	162.791	101.402	1.203	0.266788	0.00473272
Msa1461460	81.6621	78.6861	91.1853	112.091	37.1071	37.3166	22.6149	5.25564	19.4562	24.9679	51.0343	-1.86717	0.444992	0.0105276
