# Supplementary material for: Alfalfa Responses to Intensive Soil Compaction: Effects on Plant and Root Growth, Phytohormones and Internal Gene Expression
Source: Plants (Basel). 2024 Mar 26;13(7):953. doi: 10.3390/plants13070953 (PMC11013635; doi:10.3390/plants13070953)
Supplement: Supplementary file 1 [file plants-13-00953-s001.zip › Table S5 GO enrichment results.xlsx]

## Sheet: GO.enrich.clusterPr.namespace2
Table S5 Significantly enriched Gene Ontology annotations of differentially expressed genes Results generated by clusterProfiler.
ID	Description	GeneRatio	BgRatio	pvalue	p.adjust	qvalue	geneID	Count	namespace
GO:0000271	polysaccharide biosynthetic process	11/370	566/57707	0.00120919	0.027108	0.0240799	Msa0193850/Msa0235710/Msa0378040/Msa0621160/Msa0706350/Msa0903580/Msa1108790/Msa1131290/Msa1169230/Msa1436420/Msa1447270	11	biological_process
GO:0000272	polysaccharide catabolic process	8/370	360/57707	0.00244556	0.043682	0.0388024	Msa0640090/Msa0687900/Msa0809620/Msa1191550/Msa1227760/Msa1256880/Msa1270840/Msa1369410	8	biological_process
GO:0001101	response to acid chemical	58/370	5334/57707	5.14123e-05	0.00322722	0.00286672	Msa0004970/Msa0009810/Msa0055770/Msa0059580/Msa0070990/Msa0081370/Msa0095320/Msa0098350/Msa0125720/Msa0131150/Msa0141990/Msa0170330/Msa0173670/Msa0174960/Msa0189050/Msa0193850/Msa0224870/Msa0235710/Msa0264350/Msa0302460/Msa0508140/Msa0528190/Msa0530790/Msa0548590/Msa0551220/Msa0551290/Msa0551440/Msa0581100/Msa0587630/Msa0665610/Msa0716000/Msa0732120/Msa0736710/Msa0757120/Msa0798150/Msa0800180/Msa…	58	biological_process
GO:0003333	amino acid transmembrane transport	8/370	325/57707	0.00129546	0.0278655	0.0247527	Msa0264350/Msa0302460/Msa0546160/Msa0598700/Msa0643900/Msa0643930/Msa0681300/Msa0875050	8	biological_process
GO:0004512	inositol-3-phosphate synthase activity	4/370	26/57707	2.22337e-05	0.00174455	0.00154967	Msa0568050/Msa0658920/Msa0704350/Msa0704430	4	molecular_function
GO:0004553	hydrolase activity, hydrolyzing O-glycosyl compounds	17/370	1077/57707	0.000691991	0.0167066	0.0148404	Msa0325840/Msa0338610/Msa0398970/Msa0398990/Msa0574660/Msa0589650/Msa0640090/Msa0687900/Msa0809620/Msa1004280/Msa1019270/Msa1089050/Msa1191550/Msa1227760/Msa1256880/Msa1270840/Msa1369410	17	molecular_function
GO:0004567	beta-mannosidase activity	4/370	45/57707	0.000201293	0.00697949	0.00619983	Msa1191550/Msa1227760/Msa1270840/Msa1369410	4	molecular_function
GO:0004620	phospholipase activity	8/370	161/57707	1.06e-05	0.00138961	0.00123438	Msa0463310/Msa0612210/Msa0695060/Msa0757120/Msa0798150/Msa0836240/Msa0945380/Msa1417390	8	molecular_function
GO:0004675	transmembrane receptor protein serine/threonine kinase activity	16/370	847/57707	0.000141244	0.00561973	0.00499197	Msa0053860/Msa0126240/Msa0180940/Msa0180970/Msa0194110/Msa0441260/Msa0552160/Msa0739670/Msa0782310/Msa0827820/Msa0842190/Msa0881750/Msa1035130/Msa1068250/Msa1231790/Msa1437460	16	molecular_function
GO:0004864	protein phosphatase inhibitor activity	3/370	45/57707	0.00303904	0.0483824	0.0429777	Msa0009810/Msa0059580/Msa0141990	3	molecular_function
GO:0004888	transmembrane signaling receptor activity	17/370	1052/57707	0.000534178	0.0146876	0.0130469	Msa0053860/Msa0126240/Msa0180940/Msa0180970/Msa0194110/Msa0441260/Msa0552160/Msa0739670/Msa0782310/Msa0800180/Msa0827820/Msa0842190/Msa0881750/Msa1035130/Msa1068250/Msa1231790/Msa1437460	17	molecular_function
GO:0005326	neurotransmitter transmembrane transporter activity	4/370	39/57707	0.000114539	0.00503283	0.00447063	Msa0546160/Msa0643900/Msa0643930/Msa0681300	4	molecular_function
GO:0005372	water transmembrane transporter activity	5/370	125/57707	0.00131908	0.0278655	0.0247527	Msa0038010/Msa0095320/Msa0131150/Msa1231270/Msa1367520	5	molecular_function
GO:0005618	cell wall	42/370	2880/57707	7.41826e-07	0.000185995	0.000165218	Msa0055770/Msa0066670/Msa0081250/Msa0173780/Msa0174960/Msa0193850/Msa0235710/Msa0266640/Msa0266650/Msa0279350/Msa0313550/Msa0325840/Msa0338610/Msa0351890/Msa0366050/Msa0386370/Msa0398970/Msa0511570/Msa0533520/Msa0553140/Msa0581380/Msa0599020/Msa0607170/Msa0665290/Msa0668210/Msa0702250/Msa0874990/Msa0933580/Msa1019150/Msa1031180/Msa1048920/Msa1077630/Msa1089050/Msa1119440/Msa1221310/Msa1231270/Msa…	42	cellular_component
GO:0005975	carbohydrate metabolic process	29/370	2139/57707	0.000146655	0.00561973	0.00499197	Msa0046930/Msa0055770/Msa0193850/Msa0235710/Msa0331300/Msa0378040/Msa0568050/Msa0621160/Msa0640090/Msa0658920/Msa0687900/Msa0704350/Msa0704430/Msa0706350/Msa0809620/Msa0903580/Msa1038360/Msa1108790/Msa1129400/Msa1131290/Msa1135970/Msa1169230/Msa1191550/Msa1227760/Msa1256880/Msa1270840/Msa1369410/Msa1436420/Msa1447270	29	biological_process
GO:0005976	polysaccharide metabolic process	19/370	1135/57707	0.000164814	0.00593601	0.00527291	Msa0193850/Msa0235710/Msa0378040/Msa0621160/Msa0640090/Msa0687900/Msa0706350/Msa0809620/Msa0903580/Msa1108790/Msa1131290/Msa1169230/Msa1191550/Msa1227760/Msa1256880/Msa1270840/Msa1369410/Msa1436420/Msa1447270	19	biological_process
GO:0006020	inositol metabolic process	4/370	80/57707	0.00179203	0.0354692	0.031507	Msa0568050/Msa0658920/Msa0704350/Msa0704430	4	biological_process
GO:0006021	inositol biosynthetic process	4/370	30/57707	3.99397e-05	0.00258081	0.00229251	Msa0568050/Msa0658920/Msa0704350/Msa0704430	4	biological_process
GO:0006110	regulation of glycolytic process	3/370	27/57707	0.000682148	0.0167066	0.0148404	Msa1048100/Msa1135540/Msa1192270	3	biological_process
GO:0006140	regulation of nucleotide metabolic process	3/370	43/57707	0.00266812	0.0461563	0.0410003	Msa1048100/Msa1135540/Msa1192270	3	biological_process
GO:0006658	phosphatidylserine metabolic process	4/370	30/57707	3.99397e-05	0.00258081	0.00229251	Msa0568050/Msa0658920/Msa0704350/Msa0704430	4	biological_process
GO:0006659	phosphatidylserine biosynthetic process	4/370	30/57707	3.99397e-05	0.00258081	0.00229251	Msa0568050/Msa0658920/Msa0704350/Msa0704430	4	biological_process
GO:0006836	neurotransmitter transport	4/370	53/57707	0.000379971	0.0115944	0.0102992	Msa0546160/Msa0643900/Msa0643930/Msa0681300	4	biological_process
GO:0006865	amino acid transport	8/370	325/57707	0.00129546	0.0278655	0.0247527	Msa0264350/Msa0302460/Msa0546160/Msa0598700/Msa0643900/Msa0643930/Msa0681300/Msa0875050	8	biological_process
GO:0007166	cell surface receptor signaling pathway	17/370	1136/57707	0.00122981	0.0272919	0.0242432	Msa0053860/Msa0055770/Msa0126240/Msa0180940/Msa0180970/Msa0194110/Msa0441260/Msa0552160/Msa0739670/Msa0782310/Msa0827820/Msa0842190/Msa0881750/Msa1035130/Msa1068250/Msa1231790/Msa1437460	17	biological_process
GO:0007167	enzyme-linked receptor protein signaling pathway	16/370	875/57707	0.000203317	0.00697949	0.00619983	Msa0053860/Msa0126240/Msa0180940/Msa0180970/Msa0194110/Msa0441260/Msa0552160/Msa0739670/Msa0782310/Msa0827820/Msa0842190/Msa0881750/Msa1035130/Msa1068250/Msa1231790/Msa1437460	16	biological_process
GO:0007178	transmembrane receptor protein serine/threonine kinase signaling pathway	16/370	851/57707	0.000148947	0.00561973	0.00499197	Msa0053860/Msa0126240/Msa0180940/Msa0180970/Msa0194110/Msa0441260/Msa0552160/Msa0739670/Msa0782310/Msa0827820/Msa0842190/Msa0881750/Msa1035130/Msa1068250/Msa1231790/Msa1437460	16	biological_process
GO:0008970	phospholipase A1 activity	3/370	45/57707	0.00303904	0.0483824	0.0429777	Msa0612210/Msa0695060/Msa0945380	3	molecular_function
GO:0009414	response to water deprivation	26/370	1769/57707	9.22834e-05	0.00460788	0.00409314	Msa0070990/Msa0095320/Msa0125720/Msa0131150/Msa0170330/Msa0174960/Msa0193850/Msa0235710/Msa0508140/Msa0530790/Msa0548590/Msa0551220/Msa0551290/Msa0551440/Msa0587630/Msa0665610/Msa0736710/Msa0800180/Msa0816930/Msa0836840/Msa0857110/Msa1140170/Msa1188910/Msa1256880/Msa1441480/Msa1461460	26	biological_process
GO:0009415	response to water	26/370	1778/57707	0.000100035	0.0046761	0.00415374	Msa0070990/Msa0095320/Msa0125720/Msa0131150/Msa0170330/Msa0174960/Msa0193850/Msa0235710/Msa0508140/Msa0530790/Msa0548590/Msa0551220/Msa0551290/Msa0551440/Msa0587630/Msa0665610/Msa0736710/Msa0800180/Msa0816930/Msa0836840/Msa0857110/Msa1140170/Msa1188910/Msa1256880/Msa1441480/Msa1461460	26	biological_process
GO:0009505	plant-type cell wall	18/370	1285/57707	0.00184581	0.0361484	0.0321104	Msa0055770/Msa0066670/Msa0081250/Msa0173780/Msa0325840/Msa0351890/Msa0398970/Msa0553140/Msa0607170/Msa0874990/Msa1031180/Msa1077630/Msa1089050/Msa1119440/Msa1231270/Msa1412710/Msa1416420/Msa1457170	18	cellular_component
GO:0009698	phenylpropanoid metabolic process	12/370	494/57707	9.90928e-05	0.0046761	0.00415374	Msa0366050/Msa0456900/Msa0532510/Msa0629600/Msa0667370/Msa0738160/Msa0761570/Msa1021250/Msa1021280/Msa1060120/Msa1085290/Msa1148790	12	biological_process
GO:0009699	phenylpropanoid biosynthetic process	12/370	409/57707	1.61973e-05	0.00174455	0.00154967	Msa0366050/Msa0456900/Msa0532510/Msa0629600/Msa0667370/Msa0738160/Msa0761570/Msa1021250/Msa1021280/Msa1060120/Msa1085290/Msa1148790	12	biological_process
GO:0009719	response to endogenous stimulus	69/370	6958/57707	0.000156168	0.00571835	0.00507957	Msa0004970/Msa0009810/Msa0027490/Msa0055770/Msa0059580/Msa0081370/Msa0095320/Msa0098350/Msa0131150/Msa0141990/Msa0165400/Msa0170330/Msa0173670/Msa0189050/Msa0194110/Msa0224820/Msa0224830/Msa0224870/Msa0264350/Msa0265910/Msa0302460/Msa0313550/Msa0333740/Msa0333750/Msa0351530/Msa0398970/Msa0508140/Msa0528190/Msa0551220/Msa0551290/Msa0551440/Msa0568050/Msa0581100/Msa0658920/Msa0704350/Msa0704430/Msa…	69	biological_process
GO:0009725	response to hormone	68/370	6815/57707	0.000147069	0.00561973	0.00499197	Msa0004970/Msa0009810/Msa0027490/Msa0055770/Msa0059580/Msa0081370/Msa0095320/Msa0098350/Msa0131150/Msa0141990/Msa0165400/Msa0170330/Msa0173670/Msa0189050/Msa0194110/Msa0224820/Msa0224830/Msa0224870/Msa0264350/Msa0265910/Msa0302460/Msa0313550/Msa0333740/Msa0333750/Msa0351530/Msa0398970/Msa0508140/Msa0528190/Msa0551220/Msa0551290/Msa0551440/Msa0568050/Msa0581100/Msa0658920/Msa0704350/Msa0704430/Msa…	68	biological_process
GO:0009737	response to abscisic acid	32/370	2110/57707	7.67901e-06	0.00112472	0.00099908	Msa0009810/Msa0059580/Msa0081370/Msa0095320/Msa0131150/Msa0141990/Msa0173670/Msa0189050/Msa0224870/Msa0508140/Msa0528190/Msa0551220/Msa0551290/Msa0551440/Msa0732120/Msa0736710/Msa0757120/Msa0798150/Msa0816930/Msa0836240/Msa0836840/Msa0857110/Msa0899640/Msa0964870/Msa1046440/Msa1110100/Msa1130050/Msa1231790/Msa1351830/Msa1367520/Msa1396270/Msa1441480	32	biological_process
GO:0009738	abscisic acid-activated signaling pathway	11/370	492/57707	0.000386593	0.0116349	0.0103352	Msa0009810/Msa0059580/Msa0141990/Msa0508140/Msa0732120/Msa0816930/Msa0836840/Msa0857110/Msa1046440/Msa1110100/Msa1231790	11	biological_process
GO:0009744	response to sucrose	8/370	372/57707	0.00298521	0.0483824	0.0429777	Msa0143150/Msa0264350/Msa0302460/Msa1038680/Msa1048100/Msa1135540/Msa1164690/Msa1192270	8	biological_process
GO:0009787	regulation of abscisic acid-activated signaling pathway	13/370	492/57707	2.17129e-05	0.00174455	0.00154967	Msa0009810/Msa0059580/Msa0141990/Msa0508140/Msa0551220/Msa0551290/Msa0551440/Msa0569380/Msa0816930/Msa0857110/Msa1110100/Msa1231790/Msa1441480	13	biological_process
GO:0009789	positive regulation of abscisic acid-activated signaling pathway	8/370	232/57707	0.000140572	0.00561973	0.00499197	Msa0009810/Msa0059580/Msa0141990/Msa0551220/Msa0551290/Msa0551440/Msa1231790/Msa1441480	8	biological_process
GO:0009808	lignin metabolic process	12/370	248/57707	8.99995e-08	4.94322e-05	4.39103e-05	Msa0366050/Msa0456900/Msa0532510/Msa0629600/Msa0667370/Msa0738160/Msa0761570/Msa1021250/Msa1021280/Msa1060120/Msa1085290/Msa1148790	12	biological_process
GO:0009809	lignin biosynthetic process	12/370	198/57707	7.49433e-09	5.48835e-06	4.87526e-06	Msa0366050/Msa0456900/Msa0532510/Msa0629600/Msa0667370/Msa0738160/Msa0761570/Msa1021250/Msa1021280/Msa1060120/Msa1085290/Msa1148790	12	biological_process
GO:0009832	plant-type cell wall biogenesis	16/370	570/57707	1.14734e-06	0.000229156	0.000203558	Msa0193850/Msa0235710/Msa0250390/Msa0378040/Msa0456900/Msa0532510/Msa0621160/Msa0629600/Msa0667370/Msa0706350/Msa0738160/Msa1050790/Msa1085290/Msa1131290/Msa1169230/Msa1436420	16	biological_process
GO:0009834	plant-type secondary cell wall biogenesis	15/370	216/57707	1.44594e-11	3.17673e-08	2.82186e-08	Msa0193850/Msa0235710/Msa0378040/Msa0456900/Msa0532510/Msa0621160/Msa0629600/Msa0667370/Msa0706350/Msa0738160/Msa1050790/Msa1085290/Msa1131290/Msa1169230/Msa1436420	15	biological_process
GO:0009927	histidine phosphotransfer kinase activity	6/370	42/57707	2.88037e-07	9.04024e-05	8.03038e-05	Msa0224820/Msa0224830/Msa0265910/Msa0333740/Msa0333750/Msa0800180	6	molecular_function
GO:0010033	response to organic substance	82/370	8545/57707	9.89242e-05	0.0046761	0.00415374	Msa0004970/Msa0009810/Msa0027490/Msa0055770/Msa0059580/Msa0081370/Msa0095320/Msa0098350/Msa0131150/Msa0141990/Msa0143150/Msa0165400/Msa0168450/Msa0170330/Msa0173670/Msa0189050/Msa0194110/Msa0224820/Msa0224830/Msa0224870/Msa0264350/Msa0265910/Msa0302460/Msa0313550/Msa0333740/Msa0333750/Msa0351530/Msa0383340/Msa0398970/Msa0477150/Msa0508140/Msa0528190/Msa0551220/Msa0551290/Msa0551440/Msa0568050/Msa…	82	biological_process
GO:0010035	response to inorganic substance	48/370	4691/57707	0.000924743	0.0211425	0.0187807	Msa0070990/Msa0074670/Msa0095320/Msa0125720/Msa0131150/Msa0170330/Msa0174960/Msa0193850/Msa0235710/Msa0255490/Msa0477380/Msa0496400/Msa0508140/Msa0530790/Msa0548590/Msa0551220/Msa0551290/Msa0551440/Msa0553790/Msa0568050/Msa0581100/Msa0587630/Msa0590810/Msa0658920/Msa0665610/Msa0704350/Msa0704430/Msa0736710/Msa0784010/Msa0800180/Msa0816930/Msa0836840/Msa0855370/Msa0857110/Msa0875050/Msa0961190/Msa…	48	biological_process
GO:0010264	myo-inositol hexakisphosphate biosynthetic process	4/370	62/57707	0.000691811	0.0167066	0.0148404	Msa0568050/Msa0658920/Msa0704350/Msa0704430	4	biological_process
GO:0010360	negative regulation of anion channel activity	3/370	23/57707	0.000420942	0.0121685	0.0108092	Msa0508140/Msa0816930/Msa0857110	3	biological_process
GO:0010412	mannan metabolic process	4/370	43/57707	0.000168418	0.00596799	0.00530132	Msa1191550/Msa1227760/Msa1270840/Msa1369410	4	biological_process
GO:0010413	glucuronoxylan metabolic process	5/370	63/57707	5.46312e-05	0.00324391	0.00288154	Msa0378040/Msa0621160/Msa0706350/Msa1169230/Msa1447270	5	biological_process
GO:0010417	glucuronoxylan biosynthetic process	5/370	63/57707	5.46312e-05	0.00324391	0.00288154	Msa0378040/Msa0621160/Msa0706350/Msa1169230/Msa1447270	5	biological_process
GO:0010427	abscisic acid binding	3/370	34/57707	0.00134999	0.0282469	0.0250915	Msa0009810/Msa0059580/Msa0141990	3	molecular_function
GO:0010496	intercellular transport	5/370	64/57707	5.89511e-05	0.00332091	0.00294994	Msa0081250/Msa0173780/Msa1077630/Msa1412710/Msa1416420	5	biological_process
GO:0010497	plasmodesmata-mediated intercellular transport	5/370	55/57707	2.81971e-05	0.00213618	0.00189755	Msa0081250/Msa0173780/Msa1077630/Msa1412710/Msa1416420	5	biological_process
GO:0015171	amino acid transmembrane transporter activity	8/370	325/57707	0.00129546	0.0278655	0.0247527	Msa0264350/Msa0302460/Msa0546160/Msa0598700/Msa0643900/Msa0643930/Msa0681300/Msa0875050	8	molecular_function
GO:0015185	gamma-aminobutyric acid transmembrane transporter activity	4/370	14/57707	1.5821e-06	0.000248277	0.000220542	Msa0546160/Msa0643900/Msa0643930/Msa0681300	4	molecular_function
GO:0015250	water channel activity	5/370	125/57707	0.00131908	0.0278655	0.0247527	Msa0038010/Msa0095320/Msa0131150/Msa1231270/Msa1367520	5	molecular_function
GO:0015812	gamma-aminobutyric acid transport	4/370	14/57707	1.5821e-06	0.000248277	0.000220542	Msa0546160/Msa0643900/Msa0643930/Msa0681300	4	biological_process
GO:0015923	mannosidase activity	4/370	81/57707	0.0018757	0.0361484	0.0321104	Msa1191550/Msa1227760/Msa1270840/Msa1369410	4	molecular_function
GO:0016051	carbohydrate biosynthetic process	19/370	945/57707	1.47411e-05	0.00170454	0.00151413	Msa0046930/Msa0193850/Msa0235710/Msa0378040/Msa0568050/Msa0621160/Msa0658920/Msa0704350/Msa0704430/Msa0706350/Msa0903580/Msa1038360/Msa1108790/Msa1129400/Msa1131290/Msa1169230/Msa1256880/Msa1436420/Msa1447270	19	biological_process
GO:0016298	lipase activity	8/370	250/57707	0.000233504	0.00781402	0.00694114	Msa0463310/Msa0612210/Msa0695060/Msa0757120/Msa0798150/Msa0836240/Msa0945380/Msa1417390	8	molecular_function
GO:0016491	oxidoreductase activity	39/370	3815/57707	0.00286678	0.0483824	0.0429777	Msa0040120/Msa0061800/Msa0081370/Msa0173670/Msa0217480/Msa0249380/Msa0254370/Msa0315330/Msa0351530/Msa0403780/Msa0456900/Msa0509990/Msa0532510/Msa0548590/Msa0590810/Msa0597800/Msa0629600/Msa0667370/Msa0699160/Msa0699610/Msa0711300/Msa0716000/Msa0728210/Msa0728610/Msa0738160/Msa0761570/Msa0838480/Msa0839130/Msa1021250/Msa1021280/Msa1038680/Msa1060120/Msa1085290/Msa1140170/Msa1148790/Msa1162380/Msa…	39	molecular_function
GO:0016722	oxidoreductase activity, acting on metal ions	12/370	154/57707	4.27669e-10	4.69794e-07	4.17315e-07	Msa0456900/Msa0532510/Msa0548590/Msa0590810/Msa0629600/Msa0667370/Msa0738160/Msa1021250/Msa1021280/Msa1060120/Msa1085290/Msa1148790	12	molecular_function
GO:0016798	hydrolase activity, acting on glycosyl bonds	17/370	1202/57707	0.00221597	0.0405708	0.0360387	Msa0325840/Msa0338610/Msa0398970/Msa0398990/Msa0574660/Msa0589650/Msa0640090/Msa0687900/Msa0809620/Msa1004280/Msa1019270/Msa1089050/Msa1191550/Msa1227760/Msa1256880/Msa1270840/Msa1369410	17	molecular_function
GO:0016853	isomerase activity	13/370	791/57707	0.0020231	0.0376673	0.0334596	Msa0046930/Msa0217480/Msa0250390/Msa0298260/Msa0456940/Msa0568050/Msa0658920/Msa0704350/Msa0704430/Msa1000450/Msa1038360/Msa1129400/Msa1135970	13	molecular_function
GO:0016857	racemase and epimerase activity, acting on carbohydrates and derivatives	4/370	60/57707	0.000610852	0.0161692	0.014363	Msa0046930/Msa1038360/Msa1129400/Msa1135970	4	molecular_function
GO:0016872	intramolecular lyase activity	4/370	81/57707	0.0018757	0.0361484	0.0321104	Msa0568050/Msa0658920/Msa0704350/Msa0704430	4	molecular_function
GO:0016985	mannan endo-1,4-beta-mannosidase activity	4/370	39/57707	0.000114539	0.00503283	0.00447063	Msa1191550/Msa1227760/Msa1270840/Msa1369410	4	molecular_function
GO:0019199	transmembrane receptor protein kinase activity	16/370	918/57707	0.000344555	0.0106618	0.0094708	Msa0053860/Msa0126240/Msa0180940/Msa0180970/Msa0194110/Msa0441260/Msa0552160/Msa0739670/Msa0782310/Msa0827820/Msa0842190/Msa0881750/Msa1035130/Msa1068250/Msa1231790/Msa1437460	16	molecular_function
GO:0019748	secondary metabolic process	24/370	1688/57707	0.00027753	0.0091005	0.00808391	Msa0174960/Msa0224870/Msa0249380/Msa0254370/Msa0351530/Msa0366050/Msa0398970/Msa0456900/Msa0532510/Msa0569380/Msa0629600/Msa0667370/Msa0699160/Msa0716000/Msa0738160/Msa0761570/Msa1021250/Msa1021280/Msa1060120/Msa1085290/Msa1148790/Msa1162380/Msa1188910/Msa1241030	24	biological_process
GO:0019900	kinase binding	13/370	556/57707	7.52797e-05	0.00384627	0.00341661	Msa0224820/Msa0224830/Msa0265910/Msa0333740/Msa0333750/Msa0456940/Msa0508140/Msa0537830/Msa0739670/Msa0782310/Msa0816930/Msa0857110/Msa1231790	13	molecular_function
GO:0019901	protein kinase binding	13/370	460/57707	1.07526e-05	0.00138961	0.00123438	Msa0224820/Msa0224830/Msa0265910/Msa0333740/Msa0333750/Msa0456940/Msa0508140/Msa0537830/Msa0739670/Msa0782310/Msa0816930/Msa0857110/Msa1231790	13	molecular_function
GO:0022838	channel activity	9/370	429/57707	0.00198073	0.0373788	0.0332033	Msa0038010/Msa0095320/Msa0131150/Msa0189050/Msa0460030/Msa0736710/Msa1231270/Msa1367520/Msa1461460	9	molecular_function
GO:0030312	external encapsulating structure	42/370	2883/57707	7.61928e-07	0.000185995	0.000165218	Msa0055770/Msa0066670/Msa0081250/Msa0173780/Msa0174960/Msa0193850/Msa0235710/Msa0266640/Msa0266650/Msa0279350/Msa0313550/Msa0325840/Msa0338610/Msa0351890/Msa0366050/Msa0386370/Msa0398970/Msa0511570/Msa0533520/Msa0553140/Msa0581380/Msa0599020/Msa0607170/Msa0665290/Msa0668210/Msa0702250/Msa0874990/Msa0933580/Msa1019150/Msa1031180/Msa1048920/Msa1077630/Msa1089050/Msa1119440/Msa1221310/Msa1231270/Msa…	42	cellular_component
GO:0030808	regulation of nucleotide biosynthetic process	3/370	35/57707	0.00146958	0.0293515	0.0260727	Msa1048100/Msa1135540/Msa1192270	3	biological_process
GO:0030811	regulation of nucleotide catabolic process	3/370	27/57707	0.000682148	0.0167066	0.0148404	Msa1048100/Msa1135540/Msa1192270	3	biological_process
GO:0031224	obsolete intrinsic component of membrane	34/370	3129/57707	0.00205546	0.0379484	0.0337092	Msa0036470/Msa0038010/Msa0040660/Msa0070990/Msa0095320/Msa0125260/Msa0130610/Msa0131150/Msa0170060/Msa0189050/Msa0224870/Msa0263260/Msa0264350/Msa0302460/Msa0515800/Msa0614190/Msa0663880/Msa0687900/Msa0688820/Msa0702250/Msa0736710/Msa0801780/Msa0812840/Msa0839480/Msa0972040/Msa1004280/Msa1019270/Msa1050790/Msa1160200/Msa1184300/Msa1231270/Msa1295060/Msa1351830/Msa1367520	34	cellular_component
GO:0031225	obsolete anchored component of membrane	11/370	634/57707	0.00290896	0.0483824	0.0429777	Msa0040660/Msa0515800/Msa0614190/Msa0663880/Msa0687900/Msa0688820/Msa0812840/Msa1004280/Msa1019270/Msa1050790/Msa1367520	11	cellular_component
GO:0032410	negative regulation of transporter activity	3/370	30/57707	0.000933464	0.0211425	0.0187807	Msa0508140/Msa0816930/Msa0857110	3	biological_process
GO:0032413	negative regulation of ion transmembrane transporter activity	3/370	30/57707	0.000933464	0.0211425	0.0187807	Msa0508140/Msa0816930/Msa0857110	3	biological_process
GO:0032515	negative regulation of phosphoprotein phosphatase activity	3/370	45/57707	0.00303904	0.0483824	0.0429777	Msa0009810/Msa0059580/Msa0141990	3	biological_process
GO:0032870	cellular response to hormone stimulus	31/370	2835/57707	0.00292451	0.0483824	0.0429777	Msa0009810/Msa0027490/Msa0059580/Msa0141990/Msa0165400/Msa0170330/Msa0194110/Msa0224820/Msa0224830/Msa0224870/Msa0265910/Msa0333740/Msa0333750/Msa0508140/Msa0528190/Msa0716000/Msa0731680/Msa0732120/Msa0771790/Msa0816930/Msa0836840/Msa0842190/Msa0848910/Msa0857110/Msa0875050/Msa1046440/Msa1110100/Msa1130050/Msa1148200/Msa1184300/Msa1231790	31	biological_process
GO:0032958	inositol phosphate biosynthetic process	4/370	75/57707	0.00141211	0.029268	0.0259986	Msa0568050/Msa0658920/Msa0704350/Msa0704430	4	biological_process
GO:0033517	myo-inositol hexakisphosphate metabolic process	4/370	62/57707	0.000691811	0.0167066	0.0148404	Msa0568050/Msa0658920/Msa0704350/Msa0704430	4	biological_process
GO:0033692	obsolete cellular polysaccharide biosynthetic process	10/370	528/57707	0.00239683	0.0431625	0.038341	Msa0193850/Msa0235710/Msa0378040/Msa0621160/Msa0706350/Msa1108790/Msa1131290/Msa1169230/Msa1436420/Msa1447270	10	biological_process
GO:0033993	response to lipid	36/370	3020/57707	0.000293273	0.00935976	0.0083142	Msa0009810/Msa0059580/Msa0081370/Msa0095320/Msa0131150/Msa0141990/Msa0173670/Msa0189050/Msa0194110/Msa0224870/Msa0508140/Msa0528190/Msa0551220/Msa0551290/Msa0551440/Msa0731680/Msa0732120/Msa0736710/Msa0757120/Msa0771790/Msa0798150/Msa0816930/Msa0836240/Msa0836840/Msa0848910/Msa0857110/Msa0899640/Msa0964870/Msa1046440/Msa1110100/Msa1130050/Msa1231790/Msa1351830/Msa1367520/Msa1396270/Msa1441480	36	biological_process
GO:0034285	response to disaccharide	8/370	372/57707	0.00298521	0.0483824	0.0429777	Msa0143150/Msa0264350/Msa0302460/Msa1038680/Msa1048100/Msa1135540/Msa1164690/Msa1192270	8	biological_process
GO:0034637	obsolete cellular carbohydrate biosynthetic process	15/370	666/57707	3.28789e-05	0.00239783	0.00212997	Msa0193850/Msa0235710/Msa0378040/Msa0568050/Msa0621160/Msa0658920/Msa0704350/Msa0704430/Msa0706350/Msa1108790/Msa1131290/Msa1169230/Msa1256880/Msa1436420/Msa1447270	15	biological_process
GO:0034763	negative regulation of transmembrane transport	3/370	30/57707	0.000933464	0.0211425	0.0187807	Msa0508140/Msa0816930/Msa0857110	3	biological_process
GO:0034766	negative regulation of monoatomic ion transmembrane transport	3/370	30/57707	0.000933464	0.0211425	0.0187807	Msa0508140/Msa0816930/Msa0857110	3	biological_process
GO:0035308	negative regulation of protein dephosphorylation	3/370	45/57707	0.00303904	0.0483824	0.0429777	Msa0009810/Msa0059580/Msa0141990	3	biological_process
GO:0038023	signaling receptor activity	20/370	1148/57707	6.53703e-05	0.00359046	0.00318938	Msa0009810/Msa0053860/Msa0059580/Msa0126240/Msa0141990/Msa0180940/Msa0180970/Msa0194110/Msa0441260/Msa0552160/Msa0739670/Msa0782310/Msa0800180/Msa0827820/Msa0842190/Msa0881750/Msa1035130/Msa1068250/Msa1231790/Msa1437460	20	molecular_function
GO:0042546	cell wall biogenesis	18/370	705/57707	9.58982e-07	0.000210688	0.000187153	Msa0193850/Msa0235710/Msa0250390/Msa0378040/Msa0456900/Msa0532510/Msa0621160/Msa0629600/Msa0667370/Msa0706350/Msa0738160/Msa1050790/Msa1085290/Msa1108790/Msa1131290/Msa1169230/Msa1436420/Msa1447270	18	biological_process
GO:0043271	negative regulation of monoatomic ion transport	3/370	45/57707	0.00303904	0.0483824	0.0429777	Msa0508140/Msa0816930/Msa0857110	3	biological_process
GO:0043424	protein histidine kinase binding	7/370	174/57707	0.000142807	0.00561973	0.00499197	Msa0224820/Msa0224830/Msa0265910/Msa0333740/Msa0333750/Msa0456940/Msa0537830	7	molecular_function
GO:0043470	regulation of carbohydrate catabolic process	3/370	27/57707	0.000682148	0.0167066	0.0148404	Msa1048100/Msa1135540/Msa1192270	3	biological_process
GO:0044036	cell wall macromolecule metabolic process	11/370	518/57707	0.000591869	0.0158578	0.0140863	Msa0378040/Msa0621160/Msa0706350/Msa1108790/Msa1131290/Msa1169230/Msa1191550/Msa1227760/Msa1270840/Msa1369410/Msa1447270	11	biological_process
GO:0044038	cell wall macromolecule biosynthetic process	6/370	211/57707	0.00253536	0.0445615	0.0395836	Msa0378040/Msa0621160/Msa0706350/Msa1108790/Msa1169230/Msa1447270	6	biological_process
GO:0044092	negative regulation of molecular function	14/370	789/57707	0.000669805	0.0167066	0.0148404	Msa0009810/Msa0059580/Msa0066670/Msa0141990/Msa0312820/Msa0508140/Msa0535570/Msa0633630/Msa0748290/Msa0816930/Msa0857110/Msa1046440/Msa1234420/Msa1366450	14	biological_process
GO:0044247	obsolete cellular polysaccharide catabolic process	7/370	227/57707	0.00070885	0.0169276	0.0150367	Msa0640090/Msa0687900/Msa1191550/Msa1227760/Msa1256880/Msa1270840/Msa1369410	7	biological_process
GO:0044262	obsolete cellular carbohydrate metabolic process	23/370	1372/57707	3.38337e-05	0.00239783	0.00212997	Msa0193850/Msa0235710/Msa0331300/Msa0378040/Msa0568050/Msa0621160/Msa0640090/Msa0658920/Msa0687900/Msa0704350/Msa0704430/Msa0706350/Msa0809620/Msa1108790/Msa1131290/Msa1169230/Msa1191550/Msa1227760/Msa1256880/Msa1270840/Msa1369410/Msa1436420/Msa1447270	23	biological_process
GO:0044264	obsolete cellular polysaccharide metabolic process	18/370	881/57707	2.00185e-05	0.00174455	0.00154967	Msa0193850/Msa0235710/Msa0378040/Msa0621160/Msa0640090/Msa0687900/Msa0706350/Msa0809620/Msa1108790/Msa1131290/Msa1169230/Msa1191550/Msa1227760/Msa1256880/Msa1270840/Msa1369410/Msa1436420/Msa1447270	18	biological_process
GO:0044550	secondary metabolite biosynthetic process	19/370	1189/57707	0.000293957	0.00935976	0.0083142	Msa0249380/Msa0254370/Msa0351530/Msa0366050/Msa0456900/Msa0532510/Msa0629600/Msa0667370/Msa0699160/Msa0716000/Msa0738160/Msa0761570/Msa1021250/Msa1021280/Msa1060120/Msa1085290/Msa1148790/Msa1162380/Msa1241030	19	biological_process
GO:0045491	xylan metabolic process	6/370	201/57707	0.00199058	0.0373788	0.0332033	Msa0378040/Msa0621160/Msa0706350/Msa1108790/Msa1169230/Msa1447270	6	biological_process
GO:0045492	xylan biosynthetic process	6/370	123/57707	0.000150917	0.00561973	0.00499197	Msa0378040/Msa0621160/Msa0706350/Msa1108790/Msa1169230/Msa1447270	6	biological_process
GO:0046339	diacylglycerol metabolic process	3/370	45/57707	0.00303904	0.0483824	0.0429777	Msa0612210/Msa0695060/Msa0945380	3	biological_process
GO:0046340	diacylglycerol catabolic process	3/370	25/57707	0.000541508	0.0146876	0.0130469	Msa0612210/Msa0695060/Msa0945380	3	biological_process
GO:0046355	mannan catabolic process	4/370	39/57707	0.000114539	0.00503283	0.00447063	Msa1191550/Msa1227760/Msa1270840/Msa1369410	4	biological_process
GO:0046462	monoacylglycerol metabolic process	3/370	13/57707	7.12922e-05	0.00372926	0.00331268	Msa0612210/Msa0695060/Msa0945380	3	biological_process
GO:0047372	acylglycerol lipase activity	6/370	39/57707	1.82072e-07	6.66688e-05	5.92214e-05	Msa0612210/Msa0695060/Msa0757120/Msa0798150/Msa0836240/Msa0945380	6	molecular_function
GO:0047918	GDP-mannose 3,5-epimerase activity	3/370	9/57707	2.13424e-05	0.00174455	0.00154967	Msa0046930/Msa1038360/Msa1129400	3	molecular_function
GO:0052651	monoacylglycerol catabolic process	3/370	13/57707	7.12922e-05	0.00372926	0.00331268	Msa0612210/Msa0695060/Msa0945380	3	biological_process
GO:0052689	carboxylic ester hydrolase activity	12/370	467/57707	5.83798e-05	0.00332091	0.00294994	Msa0284860/Msa0459450/Msa0612210/Msa0633630/Msa0695060/Msa0748290/Msa0757120/Msa0798150/Msa0836240/Msa0945380/Msa1234420/Msa1366450	12	molecular_function
GO:0060089	molecular transducer activity	25/370	1293/57707	1.33586e-06	0.000244574	0.000217253	Msa0009810/Msa0053860/Msa0059580/Msa0126240/Msa0141990/Msa0180940/Msa0180970/Msa0194110/Msa0224820/Msa0224830/Msa0265910/Msa0333740/Msa0333750/Msa0441260/Msa0552160/Msa0739670/Msa0782310/Msa0800180/Msa0827820/Msa0842190/Msa0881750/Msa1035130/Msa1068250/Msa1231790/Msa1437460	25	molecular_function
GO:0070589	obsolete cellular component macromolecule biosynthetic process	6/370	211/57707	0.00253536	0.0445615	0.0395836	Msa0378040/Msa0621160/Msa0706350/Msa1108790/Msa1169230/Msa1447270	6	biological_process
GO:0070592	cell wall polysaccharide biosynthetic process	6/370	206/57707	0.00225057	0.0408637	0.036299	Msa0378040/Msa0621160/Msa0706350/Msa1108790/Msa1169230/Msa1447270	6	biological_process
GO:0071215	cellular response to abscisic acid stimulus	13/370	667/57707	0.000436928	0.0123068	0.010932	Msa0009810/Msa0059580/Msa0141990/Msa0508140/Msa0528190/Msa0732120/Msa0816930/Msa0836840/Msa0857110/Msa1046440/Msa1110100/Msa1130050/Msa1231790	13	biological_process
GO:0071396	cellular response to lipid	17/370	1187/57707	0.00194759	0.0372074	0.0330511	Msa0009810/Msa0059580/Msa0141990/Msa0194110/Msa0508140/Msa0528190/Msa0731680/Msa0732120/Msa0771790/Msa0816930/Msa0836840/Msa0848910/Msa0857110/Msa1046440/Msa1110100/Msa1130050/Msa1231790	17	biological_process
GO:0071554	cell wall organization or biogenesis	28/370	1800/57707	1.84438e-05	0.00174455	0.00154967	Msa0158860/Msa0170610/Msa0193850/Msa0224870/Msa0235710/Msa0250390/Msa0378040/Msa0456900/Msa0532510/Msa0574660/Msa0621160/Msa0629600/Msa0667370/Msa0699160/Msa0706350/Msa0738160/Msa0972040/Msa1050790/Msa1085290/Msa1108790/Msa1131290/Msa1169230/Msa1191550/Msa1227760/Msa1270840/Msa1369410/Msa1436420/Msa1447270	28	biological_process
GO:0071669	plant-type cell wall organization or biogenesis	17/370	1011/57707	0.00034208	0.0106618	0.0094708	Msa0193850/Msa0235710/Msa0250390/Msa0378040/Msa0456900/Msa0532510/Msa0621160/Msa0629600/Msa0667370/Msa0706350/Msa0738160/Msa1050790/Msa1085290/Msa1108790/Msa1131290/Msa1169230/Msa1436420	17	biological_process
GO:0080116	glucuronoxylan glucuronosyltransferase activity	3/370	19/57707	0.000234741	0.00781402	0.00694114	Msa0378040/Msa0621160/Msa0706350	3	molecular_function
GO:0080163	regulation of protein serine/threonine phosphatase activity	3/370	8/57707	1.42963e-05	0.00170454	0.00151413	Msa0009810/Msa0059580/Msa0141990	3	biological_process
GO:0090344	obsolete negative regulation of cell aging	2/370	9/57707	0.00143268	0.0293515	0.0260727	Msa0143150/Msa1164690	2	biological_process
GO:0097305	response to alcohol	32/370	2208/57707	1.87838e-05	0.00174455	0.00154967	Msa0009810/Msa0059580/Msa0081370/Msa0095320/Msa0131150/Msa0141990/Msa0173670/Msa0189050/Msa0224870/Msa0508140/Msa0528190/Msa0551220/Msa0551290/Msa0551440/Msa0732120/Msa0736710/Msa0757120/Msa0798150/Msa0816930/Msa0836240/Msa0836840/Msa0857110/Msa0899640/Msa0964870/Msa1046440/Msa1110100/Msa1130050/Msa1231790/Msa1351830/Msa1367520/Msa1396270/Msa1441480	32	biological_process
GO:0097306	cellular response to alcohol	13/370	667/57707	0.000436928	0.0123068	0.010932	Msa0009810/Msa0059580/Msa0141990/Msa0508140/Msa0528190/Msa0732120/Msa0816930/Msa0836840/Msa0857110/Msa1046440/Msa1110100/Msa1130050/Msa1231790	13	biological_process
GO:1900371	regulation of purine nucleotide biosynthetic process	3/370	35/57707	0.00146958	0.0293515	0.0260727	Msa1048100/Msa1135540/Msa1192270	3	biological_process
GO:1900542	regulation of purine nucleotide metabolic process	3/370	43/57707	0.00266812	0.0461563	0.0410003	Msa1048100/Msa1135540/Msa1192270	3	biological_process
GO:1901419	regulation of response to alcohol	13/370	492/57707	2.17129e-05	0.00174455	0.00154967	Msa0009810/Msa0059580/Msa0141990/Msa0508140/Msa0551220/Msa0551290/Msa0551440/Msa0569380/Msa0816930/Msa0857110/Msa1110100/Msa1231790/Msa1441480	13	biological_process
GO:1901421	positive regulation of response to alcohol	8/370	232/57707	0.000140572	0.00561973	0.00499197	Msa0009810/Msa0059580/Msa0141990/Msa0551220/Msa0551290/Msa0551440/Msa1231790/Msa1441480	8	biological_process
GO:1901700	response to oxygen-containing compound	82/370	7167/57707	1.16939e-07	5.13832e-05	4.56433e-05	Msa0004970/Msa0009810/Msa0055770/Msa0059580/Msa0070990/Msa0081370/Msa0095320/Msa0098350/Msa0125720/Msa0131150/Msa0141990/Msa0143150/Msa0170330/Msa0173670/Msa0174960/Msa0189050/Msa0193850/Msa0194110/Msa0224870/Msa0235710/Msa0264350/Msa0302460/Msa0383340/Msa0477150/Msa0508140/Msa0528190/Msa0530790/Msa0548590/Msa0551220/Msa0551290/Msa0551440/Msa0568050/Msa0581100/Msa0587630/Msa0658920/Msa0665610/Msa…	82	biological_process
GO:1901959	positive regulation of cutin biosynthetic process	3/370	25/57707	0.000541508	0.0146876	0.0130469	Msa1048100/Msa1135540/Msa1192270	3	biological_process
GO:1903578	regulation of ATP metabolic process	3/370	35/57707	0.00146958	0.0293515	0.0260727	Msa1048100/Msa1135540/Msa1192270	3	biological_process
GO:1903792	negative regulation of monoatomic anion transport	3/370	23/57707	0.000420942	0.0121685	0.0108092	Msa0508140/Msa0816930/Msa0857110	3	biological_process
GO:1903960	negative regulation of anion transmembrane transport	3/370	23/57707	0.000420942	0.0121685	0.0108092	Msa0508140/Msa0816930/Msa0857110	3	biological_process
GO:1905957	regulation of cellular response to alcohol	13/370	492/57707	2.17129e-05	0.00174455	0.00154967	Msa0009810/Msa0059580/Msa0141990/Msa0508140/Msa0551220/Msa0551290/Msa0551440/Msa0569380/Msa0816930/Msa0857110/Msa1110100/Msa1231790/Msa1441480	13	biological_process
GO:1905959	positive regulation of cellular response to alcohol	8/370	232/57707	0.000140572	0.00561973	0.00499197	Msa0009810/Msa0059580/Msa0141990/Msa0551220/Msa0551290/Msa0551440/Msa1231790/Msa1441480	8	biological_process
GO:2001169	regulation of ATP biosynthetic process	3/370	27/57707	0.000682148	0.0167066	0.0148404	Msa1048100/Msa1135540/Msa1192270	3	biological_process
