# Supplementary material for: Alfalfa Responses to Intensive Soil Compaction: Effects on Plant and Root Growth, Phytohormones and Internal Gene Expression
Source: Plants (Basel). 2024 Mar 26;13(7):953. doi: 10.3390/plants13070953 (PMC11013635; doi:10.3390/plants13070953)
Supplement: Supplementary file 1 [file plants-13-00953-s001.zip › Table S6 Cluster information of the Gene Ontology Biological Process annotations.xlsx]

## Sheet: GO.net.clustersInfo
Table S6 Cluster information of Gene Ontology biological process annotations
Cluster	GO ID	Description	Genes in test set
ABA regulated cellular response to alcohol	GO:0044092	negative regulation of molecular function	Msa0009810|Msa0059580|Msa0066670|Msa0141990|Msa0312820|Msa0508140|Msa0535570|Msa0633630|Msa0748290|Msa0816930|Msa0857110|Msa1046440|Msa1234420|Msa1366450
ABA regulated cellular response to alcohol	GO:0097305	response to alcohol	Msa0009810|Msa0059580|Msa0081370|Msa0095320|Msa0131150|Msa0141990|Msa0173670|Msa0189050|Msa0224870|Msa0508140|Msa0528190|Msa0551220|Msa0551290|Msa0551440|Msa0732120|Msa0736710|Msa0757120|Msa0798150|Msa0816930|Msa0836240|Msa0836840|Msa0857110|Msa0899640|Msa0964870|Msa1046440|Msa1110100|Msa1130050|Msa1231790|Msa1351830|Msa1367520|Msa1396270|Msa1441480
ABA regulated cellular response to alcohol	GO:0009737	response to abscisic acid	Msa0009810|Msa0059580|Msa0081370|Msa0095320|Msa0131150|Msa0141990|Msa0173670|Msa0189050|Msa0224870|Msa0508140|Msa0528190|Msa0551220|Msa0551290|Msa0551440|Msa0732120|Msa0736710|Msa0757120|Msa0798150|Msa0816930|Msa0836240|Msa0836840|Msa0857110|Msa0899640|Msa0964870|Msa1046440|Msa1110100|Msa1130050|Msa1231790|Msa1351830|Msa1367520|Msa1396270|Msa1441480
ABA regulated cellular response to alcohol	GO:0032870	cellular response to hormone stimulus	Msa0009810|Msa0027490|Msa0059580|Msa0141990|Msa0165400|Msa0170330|Msa0194110|Msa0224820|Msa0224830|Msa0224870|Msa0265910|Msa0333740|Msa0333750|Msa0508140|Msa0528190|Msa0716000|Msa0731680|Msa0732120|Msa0771790|Msa0816930|Msa0836840|Msa0842190|Msa0848910|Msa0857110|Msa0875050|Msa1046440|Msa1110100|Msa1130050|Msa1148200|Msa1184300|Msa1231790
ABA regulated cellular response to alcohol	GO:0071396	cellular response to lipid	Msa0009810|Msa0059580|Msa0141990|Msa0194110|Msa0508140|Msa0528190|Msa0731680|Msa0732120|Msa0771790|Msa0816930|Msa0836840|Msa0848910|Msa0857110|Msa1046440|Msa1110100|Msa1130050|Msa1231790
ABA regulated cellular response to alcohol	GO:0097306	cellular response to alcohol	Msa0009810|Msa0059580|Msa0141990|Msa0508140|Msa0528190|Msa0732120|Msa0816930|Msa0836840|Msa0857110|Msa1046440|Msa1110100|Msa1130050|Msa1231790
ABA regulated cellular response to alcohol	GO:0032410	negative regulation of transporter activity	Msa0508140|Msa0816930|Msa0857110
ABA regulated cellular response to alcohol	GO:0034763	negative regulation of transmembrane transport	Msa0508140|Msa0816930|Msa0857110
ABA regulated cellular response to alcohol	GO:0043271	negative regulation of monoatomic ion transport	Msa0508140|Msa0816930|Msa0857110
ABA regulated cellular response to alcohol	GO:0071215	cellular response to abscisic acid stimulus	Msa0009810|Msa0059580|Msa0141990|Msa0508140|Msa0528190|Msa0732120|Msa0816930|Msa0836840|Msa0857110|Msa1046440|Msa1110100|Msa1130050|Msa1231790
ABA regulated cellular response to alcohol	GO:0009738	abscisic acid-activated signaling pathway	Msa0009810|Msa0059580|Msa0141990|Msa0508140|Msa0732120|Msa0816930|Msa0836840|Msa0857110|Msa1046440|Msa1110100|Msa1231790
ABA regulated cellular response to alcohol	GO:0034766	negative regulation of monoatomic ion transmembrane transport	Msa0508140|Msa0816930|Msa0857110
ABA regulated cellular response to alcohol	GO:1903792	negative regulation of monoatomic anion transport	Msa0508140|Msa0816930|Msa0857110
ABA regulated cellular response to alcohol	GO:0032413	negative regulation of ion transmembrane transporter activity	Msa0508140|Msa0816930|Msa0857110
ABA regulated cellular response to alcohol	GO:1903960	negative regulation of anion transmembrane transport	Msa0508140|Msa0816930|Msa0857110
ABA regulated cellular response to alcohol	GO:0010360	negative regulation of anion channel activity	Msa0508140|Msa0816930|Msa0857110
ABA regulated cellular response to alcohol	GO:0035308	negative regulation of protein dephosphorylation	Msa0009810|Msa0059580|Msa0141990
ABA regulated cellular response to alcohol	GO:0032515	negative regulation of phosphoprotein phosphatase activity	Msa0009810|Msa0059580|Msa0141990
ABA regulated cellular response to alcohol	GO:0080163	regulation of protein serine/threonine phosphatase activity	Msa0009810|Msa0059580|Msa0141990
ABA regulated cellular response to alcohol	GO:0009415	response to water	Msa0070990|Msa0095320|Msa0125720|Msa0131150|Msa0170330|Msa0174960|Msa0193850|Msa0235710|Msa0508140|Msa0530790|Msa0548590|Msa0551220|Msa0551290|Msa0551440|Msa0587630|Msa0665610|Msa0736710|Msa0800180|Msa0816930|Msa0836840|Msa0857110|Msa1140170|Msa1188910|Msa1256880|Msa1441480|Msa1461460
ABA regulated cellular response to alcohol	GO:1901419	regulation of response to alcohol	Msa0009810|Msa0059580|Msa0141990|Msa0508140|Msa0551220|Msa0551290|Msa0551440|Msa0569380|Msa0816930|Msa0857110|Msa1110100|Msa1231790|Msa1441480
ABA regulated cellular response to alcohol	GO:0009414	response to water deprivation	Msa0070990|Msa0095320|Msa0125720|Msa0131150|Msa0170330|Msa0174960|Msa0193850|Msa0235710|Msa0508140|Msa0530790|Msa0548590|Msa0551220|Msa0551290|Msa0551440|Msa0587630|Msa0665610|Msa0736710|Msa0800180|Msa0816930|Msa0836840|Msa0857110|Msa1140170|Msa1188910|Msa1256880|Msa1441480|Msa1461460
ABA regulated cellular response to alcohol	GO:1901421	positive regulation of response to alcohol	Msa0009810|Msa0059580|Msa0141990|Msa0551220|Msa0551290|Msa0551440|Msa1231790|Msa1441480
ABA regulated cellular response to alcohol	GO:1905957	regulation of cellular response to alcohol	Msa0009810|Msa0059580|Msa0141990|Msa0508140|Msa0551220|Msa0551290|Msa0551440|Msa0569380|Msa0816930|Msa0857110|Msa1110100|Msa1231790|Msa1441480
ABA regulated cellular response to alcohol	GO:0009787	regulation of abscisic acid-activated signaling pathway	Msa0009810|Msa0059580|Msa0141990|Msa0508140|Msa0551220|Msa0551290|Msa0551440|Msa0569380|Msa0816930|Msa0857110|Msa1110100|Msa1231790|Msa1441480
ABA regulated cellular response to alcohol	GO:1905959	positive regulation of cellular response to alcohol	Msa0009810|Msa0059580|Msa0141990|Msa0551220|Msa0551290|Msa0551440|Msa1231790|Msa1441480
ABA regulated cellular response to alcohol	GO:0009789	positive regulation of abscisic acid-activated signaling pathway	Msa0009810|Msa0059580|Msa0141990|Msa0551220|Msa0551290|Msa0551440|Msa1231790|Msa1441480
Inositol involved cell wall biogenesis	GO:0019748	secondary metabolic process	Msa0174960|Msa0224870|Msa0249380|Msa0254370|Msa0351530|Msa0366050|Msa0398970|Msa0456900|Msa0532510|Msa0569380|Msa0629600|Msa0667370|Msa0699160|Msa0716000|Msa0738160|Msa0761570|Msa1021250|Msa1021280|Msa1060120|Msa1085290|Msa1148790|Msa1162380|Msa1188910|Msa1241030
Inositol involved cell wall biogenesis	GO:0044550	secondary metabolite biosynthetic process	Msa0249380|Msa0254370|Msa0351530|Msa0366050|Msa0456900|Msa0532510|Msa0629600|Msa0667370|Msa0699160|Msa0716000|Msa0738160|Msa0761570|Msa1021250|Msa1021280|Msa1060120|Msa1085290|Msa1148790|Msa1162380|Msa1241030
Inositol involved cell wall biogenesis	GO:0009698	phenylpropanoid metabolic process	Msa0366050|Msa0456900|Msa0532510|Msa0629600|Msa0667370|Msa0738160|Msa0761570|Msa1021250|Msa1021280|Msa1060120|Msa1085290|Msa1148790
Inositol involved cell wall biogenesis	GO:0009699	phenylpropanoid biosynthetic process	Msa0366050|Msa0456900|Msa0532510|Msa0629600|Msa0667370|Msa0738160|Msa0761570|Msa1021250|Msa1021280|Msa1060120|Msa1085290|Msa1148790
Inositol involved cell wall biogenesis	GO:0009808	lignin metabolic process	Msa0366050|Msa0456900|Msa0532510|Msa0629600|Msa0667370|Msa0738160|Msa0761570|Msa1021250|Msa1021280|Msa1060120|Msa1085290|Msa1148790
Inositol involved cell wall biogenesis	GO:0009809	lignin biosynthetic process	Msa0366050|Msa0456900|Msa0532510|Msa0629600|Msa0667370|Msa0738160|Msa0761570|Msa1021250|Msa1021280|Msa1060120|Msa1085290|Msa1148790
Inositol involved cell wall biogenesis	GO:0071554	cell wall organization or biogenesis	Msa0158860|Msa0170610|Msa0193850|Msa0224870|Msa0235710|Msa0250390|Msa0378040|Msa0456900|Msa0532510|Msa0574660|Msa0621160|Msa0629600|Msa0667370|Msa0699160|Msa0706350|Msa0738160|Msa0972040|Msa1050790|Msa1085290|Msa1108790|Msa1131290|Msa1169230|Msa1191550|Msa1227760|Msa1270840|Msa1369410|Msa1436420|Msa1447270
Inositol involved cell wall biogenesis	GO:0005975	carbohydrate metabolic process	Msa0046930|Msa0055770|Msa0193850|Msa0235710|Msa0331300|Msa0378040|Msa0568050|Msa0621160|Msa0640090|Msa0658920|Msa0687900|Msa0704350|Msa0704430|Msa0706350|Msa0809620|Msa0903580|Msa1038360|Msa1108790|Msa1129400|Msa1131290|Msa1135970|Msa1169230|Msa1191550|Msa1227760|Msa1256880|Msa1270840|Msa1369410|Msa1436420|Msa1447270
Inositol involved cell wall biogenesis	GO:0071669	plant-type cell wall organization or biogenesis	Msa0193850|Msa0235710|Msa0250390|Msa0378040|Msa0456900|Msa0532510|Msa0621160|Msa0629600|Msa0667370|Msa0706350|Msa0738160|Msa1050790|Msa1085290|Msa1108790|Msa1131290|Msa1169230|Msa1436420
Inositol involved cell wall biogenesis	GO:0005976	polysaccharide metabolic process	Msa0193850|Msa0235710|Msa0378040|Msa0621160|Msa0640090|Msa0687900|Msa0706350|Msa0809620|Msa0903580|Msa1108790|Msa1131290|Msa1169230|Msa1191550|Msa1227760|Msa1256880|Msa1270840|Msa1369410|Msa1436420|Msa1447270
Inositol involved cell wall biogenesis	GO:0016051	carbohydrate biosynthetic process	Msa0046930|Msa0193850|Msa0235710|Msa0378040|Msa0568050|Msa0621160|Msa0658920|Msa0704350|Msa0704430|Msa0706350|Msa0903580|Msa1038360|Msa1108790|Msa1129400|Msa1131290|Msa1169230|Msa1256880|Msa1436420|Msa1447270
Inositol involved cell wall biogenesis	GO:0042546	cell wall biogenesis	Msa0193850|Msa0235710|Msa0250390|Msa0378040|Msa0456900|Msa0532510|Msa0621160|Msa0629600|Msa0667370|Msa0706350|Msa0738160|Msa1050790|Msa1085290|Msa1108790|Msa1131290|Msa1169230|Msa1436420|Msa1447270
Inositol involved cell wall biogenesis	GO:0044036	cell wall macromolecule metabolic process	Msa0378040|Msa0621160|Msa0706350|Msa1108790|Msa1131290|Msa1169230|Msa1191550|Msa1227760|Msa1270840|Msa1369410|Msa1447270
Inositol involved cell wall biogenesis	GO:0000271	polysaccharide biosynthetic process	Msa0193850|Msa0235710|Msa0378040|Msa0621160|Msa0706350|Msa0903580|Msa1108790|Msa1131290|Msa1169230|Msa1436420|Msa1447270
Inositol involved cell wall biogenesis	GO:0000272	polysaccharide catabolic process	Msa0640090|Msa0687900|Msa0809620|Msa1191550|Msa1227760|Msa1256880|Msa1270840|Msa1369410
Inositol involved cell wall biogenesis	GO:0009832	plant-type cell wall biogenesis	Msa0193850|Msa0235710|Msa0250390|Msa0378040|Msa0456900|Msa0532510|Msa0621160|Msa0629600|Msa0667370|Msa0706350|Msa0738160|Msa1050790|Msa1085290|Msa1131290|Msa1169230|Msa1436420
Inositol involved cell wall biogenesis	GO:0044038	cell wall macromolecule biosynthetic process	Msa0378040|Msa0621160|Msa0706350|Msa1108790|Msa1169230|Msa1447270
Inositol involved cell wall biogenesis	GO:0009834	plant-type secondary cell wall biogenesis	Msa0193850|Msa0235710|Msa0378040|Msa0456900|Msa0532510|Msa0621160|Msa0629600|Msa0667370|Msa0706350|Msa0738160|Msa1050790|Msa1085290|Msa1131290|Msa1169230|Msa1436420
Inositol involved cell wall biogenesis	GO:0010412	mannan metabolic process	Msa1191550|Msa1227760|Msa1270840|Msa1369410
Inositol involved cell wall biogenesis	GO:0070592	cell wall polysaccharide biosynthetic process	Msa0378040|Msa0621160|Msa0706350|Msa1108790|Msa1169230|Msa1447270
Inositol involved cell wall biogenesis	GO:0045491	xylan metabolic process	Msa0378040|Msa0621160|Msa0706350|Msa1108790|Msa1169230|Msa1447270
Inositol involved cell wall biogenesis	GO:0046355	mannan catabolic process	Msa1191550|Msa1227760|Msa1270840|Msa1369410
Inositol involved cell wall biogenesis	GO:0010413	glucuronoxylan metabolic process	Msa0378040|Msa0621160|Msa0706350|Msa1169230|Msa1447270
Inositol involved cell wall biogenesis	GO:0045492	xylan biosynthetic process	Msa0378040|Msa0621160|Msa0706350|Msa1108790|Msa1169230|Msa1447270
Inositol involved cell wall biogenesis	GO:0010417	glucuronoxylan biosynthetic process	Msa0378040|Msa0621160|Msa0706350|Msa1169230|Msa1447270
Inositol involved cell wall biogenesis	GO:0006020	inositol metabolic process	Msa0568050|Msa0658920|Msa0704350|Msa0704430
Inositol involved cell wall biogenesis	GO:0006021	inositol biosynthetic process	Msa0568050|Msa0658920|Msa0704350|Msa0704430
Inositol involved cell wall biogenesis	GO:0006658	phosphatidylserine metabolic process	Msa0568050|Msa0658920|Msa0704350|Msa0704430
Inositol involved cell wall biogenesis	GO:0032958	inositol phosphate biosynthetic process	Msa0568050|Msa0658920|Msa0704350|Msa0704430
Inositol involved cell wall biogenesis	GO:0033517	myo-inositol hexakisphosphate metabolic process	Msa0568050|Msa0658920|Msa0704350|Msa0704430
Inositol involved cell wall biogenesis	GO:0006659	phosphatidylserine biosynthetic process	Msa0568050|Msa0658920|Msa0704350|Msa0704430
Inositol involved cell wall biogenesis	GO:0010264	myo-inositol hexakisphosphate biosynthetic process	Msa0568050|Msa0658920|Msa0704350|Msa0704430
Regulation of nucleotide metabolic process	GO:0034285	response to disaccharide	Msa0143150|Msa0264350|Msa0302460|Msa1038680|Msa1048100|Msa1135540|Msa1164690|Msa1192270
Regulation of nucleotide metabolic process	GO:0009744	response to sucrose	Msa0143150|Msa0264350|Msa0302460|Msa1038680|Msa1048100|Msa1135540|Msa1164690|Msa1192270
Regulation of nucleotide metabolic process	GO:0043470	regulation of carbohydrate catabolic process	Msa1048100|Msa1135540|Msa1192270
Regulation of nucleotide metabolic process	GO:0006110	regulation of glycolytic process	Msa1048100|Msa1135540|Msa1192270
Regulation of nucleotide metabolic process	GO:0006140	regulation of nucleotide metabolic process	Msa1048100|Msa1135540|Msa1192270
Regulation of nucleotide metabolic process	GO:0030808	regulation of nucleotide biosynthetic process	Msa1048100|Msa1135540|Msa1192270
Regulation of nucleotide metabolic process	GO:0030811	regulation of nucleotide catabolic process	Msa1048100|Msa1135540|Msa1192270
Regulation of nucleotide metabolic process	GO:1900542	regulation of purine nucleotide metabolic process	Msa1048100|Msa1135540|Msa1192270
Regulation of nucleotide metabolic process	GO:1901959	positive regulation of cutin biosynthetic process	Msa1048100|Msa1135540|Msa1192270
Regulation of nucleotide metabolic process	GO:1900371	regulation of purine nucleotide biosynthetic process	Msa1048100|Msa1135540|Msa1192270
Regulation of nucleotide metabolic process	GO:1903578	regulation of ATP metabolic process	Msa1048100|Msa1135540|Msa1192270
Regulation of nucleotide metabolic process	GO:2001169	regulation of ATP biosynthetic process	Msa1048100|Msa1135540|Msa1192270
	GO:0006836	neurotransmitter transport	Msa0546160|Msa0643900|Msa0643930|Msa0681300
	GO:0006865	amino acid transport	Msa0264350|Msa0302460|Msa0546160|Msa0598700|Msa0643900|Msa0643930|Msa0681300|Msa0875050
	GO:0003333	amino acid transmembrane transport	Msa0264350|Msa0302460|Msa0546160|Msa0598700|Msa0643900|Msa0643930|Msa0681300|Msa0875050
	GO:0015812	gamma-aminobutyric acid transport	Msa0546160|Msa0643900|Msa0643930|Msa0681300
	GO:0010496	intercellular transport	Msa0081250|Msa0173780|Msa1077630|Msa1412710|Msa1416420
	GO:0010497	plasmodesmata-mediated intercellular transport	Msa0081250|Msa0173780|Msa1077630|Msa1412710|Msa1416420
	GO:0007166	cell surface receptor signaling pathway	Msa0053860|Msa0055770|Msa0126240|Msa0180940|Msa0180970|Msa0194110|Msa0441260|Msa0552160|Msa0739670|Msa0782310|Msa0827820|Msa0842190|Msa0881750|Msa1035130|Msa1068250|Msa1231790|Msa1437460
	GO:0007167	enzyme-linked receptor protein signaling pathway	Msa0053860|Msa0126240|Msa0180940|Msa0180970|Msa0194110|Msa0441260|Msa0552160|Msa0739670|Msa0782310|Msa0827820|Msa0842190|Msa0881750|Msa1035130|Msa1068250|Msa1231790|Msa1437460
	GO:0007178	transmembrane receptor protein serine/threonine kinase signaling pathway	Msa0053860|Msa0126240|Msa0180940|Msa0180970|Msa0194110|Msa0441260|Msa0552160|Msa0739670|Msa0782310|Msa0827820|Msa0842190|Msa0881750|Msa1035130|Msa1068250|Msa1231790|Msa1437460
	GO:0046339	diacylglycerol metabolic process	Msa0612210|Msa0695060|Msa0945380
	GO:0046462	monoacylglycerol metabolic process	Msa0612210|Msa0695060|Msa0945380
	GO:0046340	diacylglycerol catabolic process	Msa0612210|Msa0695060|Msa0945380
	GO:0052651	monoacylglycerol catabolic process	Msa0612210|Msa0695060|Msa0945380
